# Supplementary material for: 2-(2-Chloro-8-methyl­quinolin-3-yl)-4-phenyl-1,2-di­hydro­quinazoline
Source: Acta Crystallogr Sect E Struct Rep Online. 2013 Oct 31;69(Pt 11):o1719–20. doi: 10.1107/S1600536813029334 (PMC3884366; doi:10.1107/S1600536813029334)
Supplement: Supplementary file 1 [file e-69-o1719-sup1.cif]

##############################################################################
#                                                                            #
# This CIF contains the data in a paper accepted for publication in          #
# Acta Crystallographica Section E. It conforms to the requirements of       #
# Notes for Authors for Acta Crystallographica Section E, and has been       #
# peer reviewed under the auspices of the IUCr Commission on Journals.       #
#                                                                            #
# Full details of the Crystallographic Information File format               #
# are given in the paper "The Crystallographic Information File (CIF):       #
# a New Standard Archive File for Crystallography" by S. R. Hall, F. H.      #
# Allen and I. D. Brown [Acta Cryst. (1991), A47, 655-685].                  #
#                                                                            #
# The current version of the core CIF dictionary is obtainable from          #
# ftp://ftp.iucr.org/pub/cif_core.dic.                                       #
#                                                                            #
# Software is freely available for graphical display of the structure(s)     #
# in this CIF. For information consult the CIF software page                 #
# http://www.iucr.org/resources/cif/software.                                #
#                                                                            #
# This file may be used for bona fide research purposes within the           #
# scientific community so long as proper attribution is given to the journal # 
# article from which it was obtained.                                        #
#                                                                            #
##############################################################################
data_I
_audit_creation_method     'WinGX routine CIF_UPDATE'
_audit_conform_dict_name     cif_core.dic
_audit_conform_dict_version     2.3
_journal_date_recd_electronic     2013-10-09
_journal_date_accepted     2013-10-24
_journal_name_full     'Acta Crystallographica, Section E'
_journal_year     2013
_journal_volume     69
_journal_issue     11
_journal_page_first     o1719
_journal_page_last     o1720
_journal_paper_category     QO
_journal_paper_doi     10.1107/S1600536813029334
_journal_coeditor_code     HG5353
_publ_contact_author_name     'Sofiane, Bouacida '
_publ_contact_author_address
;
Unit\'e de recherche de chimie de l'environnement
et mol\'eculaire structurale,
CHEMS, Universit\'e Constantine1
25000 Algeria
;
_publ_contact_author_email     bouacida_sofiane@yahoo.fr
_publ_contact_author_fax     '00 (213) 31 81 88 16'
_publ_contact_author_phone     '00 (213) 74 45 27 14'
_publ_section_title
;
2-(2-Chloro-8-methylquinolin-3-yl)-4-phenyl-1,2-dihydroquinazoline
;
loop_
    _publ_author_name
    _publ_author_footnote
    _publ_author_address
    'Derabli, Chamseddine'
;
;
;
Laboratoire de Synth\`ese des Mol\'ecules d'int\'er\^ets Biologiques,
D\'epartement de Chimie,
Facult\'e des Sciences Exactes,
Universit\'e de Constantine 1, 25000 Constantine,
Algeria
;
    'Boulcina, Raouf'
;
;
;
Laboratoire de Synth\`ese des Mol\'ecules d'int\'er\^ets Biologiques,
 D\'epartement de Chimie,
Facult\'e des Sciences Exactes,
Universit\'e de Constantine 1, 25000 Constantine,
Algeria
;
    'Bouacida, Sofiane' .
;
Unit\'e de Recherche de Chimie de l'Environnement et Mol\'eculaire Structurale,
CHEMS, Universit\'e Constantine 1
25000
Algeria
D\'epartement Sciences de la Mati\`ere,
Facult\'e des Sciences Exactes et Sciences de la Nature et de la Vie,
Universit\'e Oum El Bouaghi 04000,
Algeria
;
    'Merazig, Hocine'
;
;
;
Unit\'e de Recherche de Chimie de l'Environnement et Mol\'eculaire Structurale,
CHEMS, Universit\'e Constantine 1
25000
Algeria
;
    'Debache, Abdelmadjid'
;
;
;
Laboratoire de Synth\`ese des Mol\'ecules d'int\'er\^ets Biologiques,
D\'epartement de Chimie,
Facult\'e des Sciences Exactes,
Universit\'e de Constantine 1, 25000 Constantine,
Algeria
;
_database_code_depnum_ccdc_archive     'CCDC 968360'
_chemical_name_systematic
;
2-(2-Chloro-8-methylquinolin-3-yl)-4-phenyl-1,2-dihydroquinazoline
;
_chemical_formula_moiety     'C24 H18 Cl N3'
_chemical_formula_sum     'C24 H18 Cl N3'
_chemical_formula_iupac     'C24 H18 Cl N3'
_chemical_formula_weight     383.86
_symmetry_cell_setting     monoclinic
_symmetry_space_group_name_H-M     'P 21/c'
_symmetry_space_group_name_Hall     '-P 2ybc'
loop_
    _symmetry_equiv_pos_site_id
    _symmetry_equiv_pos_as_xyz
    1 x,y,z
    2 -x,1/2+y,1/2-z
    3 -x,-y,-z
    4 x,1/2-y,1/2+z
_cell_length_a     14.4553(13)
_cell_length_b     8.7501(9)
_cell_length_c     16.8630(16)
_cell_angle_alpha     90
_cell_angle_beta     119.696(6)
_cell_angle_gamma     90
_cell_volume     1852.8(3)
_cell_formula_units_Z     4
_cell_measurement_reflns_used     4868
_cell_measurement_theta_min     2.43
_cell_measurement_theta_max     25.05
_cell_measurement_temperature     150(2)
_exptl_crystal_description     Stick
_exptl_crystal_colour     colourless
_exptl_crystal_size_max     0.12
_exptl_crystal_size_mid     0.04
_exptl_crystal_size_min     0.02
_exptl_crystal_density_diffrn     1.376
_exptl_crystal_density_method     'not measured'
_exptl_crystal_F_000     800
_exptl_absorpt_coefficient_mu     0.221
_exptl_absorpt_correction_type     multi-scan
_exptl_absorpt_process_details     '(SADABS; Sheldrick, 2002)'
_exptl_absorpt_correction_T_min     0.9590
_exptl_absorpt_correction_T_max     1.0000
_exptl_special_details
;
;
_diffrn_ambient_temperature     150(2)
_diffrn_radiation_type     MoK\a
_diffrn_radiation_wavelength     0.71073
_diffrn_radiation_monochromator     graphite
_diffrn_measurement_device_type     'Bruker APEXII CCD area-detector'
_diffrn_measurement_method     '\f and \w scans'
_diffrn_reflns_number     10282
_diffrn_reflns_av_R_equivalents     0.0266
_diffrn_reflns_theta_min     2.71
_diffrn_reflns_theta_max     25.06
_diffrn_reflns_theta_full     25.06
_diffrn_measured_fraction_theta_max     0.997
_diffrn_measured_fraction_theta_full     0.997
_diffrn_reflns_limit_h_min     -17
_diffrn_reflns_limit_h_max     17
_diffrn_reflns_limit_k_min     -10
_diffrn_reflns_limit_k_max     10
_diffrn_reflns_limit_l_min     -20
_diffrn_reflns_limit_l_max     20
_refine_special_details
;
Refinement of <i>F</i>^2^ against ALL reflections. The weighted <i>R</i>-factor
<i>wR</i> and goodness of fit <i>S</i> are based on <i>F</i>^2^, conventional
<i>R</i>-factors <i>R</i> are based on <i>F</i>, with <i>F</i> set to zero for
negative <i>F</i>^2^. The threshold expression of <i>F</i>^2^ >
\s(<i>F</i>^2^) is used only for calculating <i>R</i>-factors(gt) <i>etc</i>.
and is not relevant to the choice of reflections for refinement.
<i>R</i>-factors based on <i>F</i>^2^ are statistically about twice as large
as those based on <i>F</i>, and <i>R</i>- factors based on ALL data will be
even larger.
;
_reflns_number_total     3276
_reflns_number_gt     2894
_reflns_threshold_expression     I>2sigma(I)
_refine_ls_structure_factor_coef     Fsqd
_refine_ls_matrix_type     full
_refine_ls_R_factor_all     0.037
_refine_ls_R_factor_gt     0.0312
_refine_ls_wR_factor_gt     0.0787
_refine_ls_wR_factor_ref     0.0823
_refine_ls_goodness_of_fit_ref     1.061
_refine_ls_restrained_S_all     1.061
_refine_ls_number_reflns     3276
_refine_ls_number_parameters     254
_refine_ls_number_restraints     0
_refine_ls_hydrogen_treatment     constr
_refine_ls_weighting_scheme     calc
_refine_ls_weighting_details
         'calc w=1/[\s^2^(Fo^2^)+(0.0364P)^2^+0.8263P] where P=(Fo^2^+2Fc^2^)/3'
_atom_sites_solution_hydrogens     geom
_atom_sites_solution_primary     direct
_atom_sites_solution_secondary     difmap
_refine_ls_shift/su_max     0.001
_refine_ls_shift/su_mean     0
_refine_diff_density_max     0.261
_refine_diff_density_min     -0.264
_refine_ls_extinction_method     none
loop_
    _atom_type_symbol
    _atom_type_description
    _atom_type_scat_dispersion_real
    _atom_type_scat_dispersion_imag
    _atom_type_scat_source
    C C 0.0033 0.0016 'International Tables Vol C Tables 4.2.6.8 and 6.1.1.4'
    H H 0 0 'International Tables Vol C Tables 4.2.6.8 and 6.1.1.4'
    N N 0.0061 0.0033 'International Tables Vol C Tables 4.2.6.8 and 6.1.1.4'
    Cl Cl 0.1484 0.1585 'International Tables Vol C Tables 4.2.6.8 and 6.1.1.4'
_computing_data_collection     '<i>APEX2</i> (Bruker, 2011)'
_computing_cell_refinement     '<i>SAINT</i> (Bruker, 2011)'
_computing_data_reduction     '<i>SAINT</i> (Bruker, 2011)'
_computing_structure_solution     '<i>SIR2002</i> (Burla <i>et al.</i>, 2003)'
_computing_structure_refinement     '<i>SHELXL97</i> (Sheldrick, 2008)'
_computing_molecular_graphics
;
<i>ORTEP-3 for Windows</i> (Farrugia, 2012) and
<i>DIAMOND</i> (Brandenburg & Berndt, 2001)
;
_computing_publication_material     '<i>WinGX</i> (Farrugia, 2012)'
loop_
    _atom_site_type_symbol
    _atom_site_label
    _atom_site_fract_x
    _atom_site_fract_y
    _atom_site_fract_z
    _atom_site_U_iso_or_equiv
    _atom_site_adp_type
    _atom_site_calc_flag
    _atom_site_refinement_flags
    _atom_site_occupancy
    _atom_site_symmetry_multiplicity
    _atom_site_disorder_assembly
    _atom_site_disorder_group
    C C1 0.69552(11) 0.67980(16) 0.79870(9) 0.0147(3) Uani d . 1 1 . .
    C C2 0.59188(11) 0.61713(15) 0.74927(9) 0.0127(3) Uani d . 1 1 . .
    C C3 0.57150(11) 0.53348(16) 0.67390(9) 0.0146(3) Uani d . 1 1 . .
    H H3 0.5049 0.4887 0.6391 0.018 Uiso calc R 1 1 . .
    C C4 0.64981(11) 0.51388(16) 0.64785(9) 0.0159(3) Uani d . 1 1 . .
    C C5 0.63045(12) 0.43142(17) 0.56897(10) 0.0209(3) Uani d . 1 1 . .
    H H5 0.5646 0.3853 0.5328 0.025 Uiso calc R 1 1 . .
    C C6 0.70818(13) 0.41953(19) 0.54594(11) 0.0254(4) Uani d . 1 1 . .
    H H6 0.6951 0.3665 0.4936 0.031 Uiso calc R 1 1 . .
    C C7 0.80782(13) 0.4873(2) 0.60120(11) 0.0282(4) Uani d . 1 1 . .
    H H7 0.8602 0.4765 0.5849 0.034 Uiso calc R 1 1 . .
    C C8 0.83123(12) 0.5691(2) 0.67858(11) 0.0269(4) Uani d . 1 1 . .
    C C9 0.93732(14) 0.6438(3) 0.73654(13) 0.0489(6) Uani d . 1 1 . .
    H H9A 0.9794 0.6349 0.7071 0.073 Uiso calc R 1 1 . .
    H H9B 0.9734 0.5944 0.795 0.073 Uiso calc R 1 1 . .
    H H9C 0.927 0.7498 0.7446 0.073 Uiso calc R 1 1 . .
    C C10 0.74979(11) 0.58353(17) 0.70258(10) 0.0178(3) Uani d . 1 1 . .
    C C11 0.50792(11) 0.63352(16) 0.77731(9) 0.0131(3) Uani d . 1 1 . .
    H H11 0.5314 0.7111 0.8254 0.016 Uiso calc R 1 1 . .
    C C12 0.32475(11) 0.66315(15) 0.71152(9) 0.0138(3) Uani d . 1 1 . .
    C C13 0.21909(11) 0.71284(16) 0.63629(10) 0.0146(3) Uani d . 1 1 . .
    C C14 0.21119(11) 0.84104(17) 0.58439(10) 0.0167(3) Uani d . 1 1 . .
    H H14 0.2721 0.8973 0.5986 0.02 Uiso calc R 1 1 . .
    C C15 0.11447(11) 0.88597(18) 0.51219(10) 0.0202(3) Uani d . 1 1 . .
    H H15 0.1106 0.9722 0.4785 0.024 Uiso calc R 1 1 . .
    C C16 0.02306(12) 0.80291(18) 0.48979(10) 0.0217(3) Uani d . 1 1 . .
    H H16 -0.0421 0.8325 0.4409 0.026 Uiso calc R 1 1 . .
    C C17 0.02994(12) 0.67590(18) 0.54081(11) 0.0223(3) Uani d . 1 1 . .
    H H17 -0.0313 0.6204 0.5264 0.027 Uiso calc R 1 1 . .
    C C18 0.12673(11) 0.62970(17) 0.61323(10) 0.0193(3) Uani d . 1 1 . .
    H H18 0.1302 0.5431 0.6466 0.023 Uiso calc R 1 1 . .
    C C19 0.33313(11) 0.58635(16) 0.79269(10) 0.0158(3) Uani d . 1 1 . .
    C C20 0.25708(12) 0.59518(18) 0.82105(10) 0.0215(3) Uani d . 1 1 . .
    H H20 0.2009 0.6641 0.7931 0.026 Uiso calc R 1 1 . .
    C C21 0.26503(13) 0.5023(2) 0.89021(11) 0.0261(4) Uani d . 1 1 . .
    H H21 0.2146 0.5094 0.909 0.031 Uiso calc R 1 1 . .
    C C22 0.34775(13) 0.39837(19) 0.93189(10) 0.0237(4) Uani d . 1 1 . .
    H H22 0.3507 0.333 0.9765 0.028 Uiso calc R 1 1 . .
    C C23 0.42583(12) 0.39113(17) 0.90769(10) 0.0192(3) Uani d . 1 1 . .
    H H23 0.482 0.3226 0.9367 0.023 Uiso calc R 1 1 . .
    C C24 0.41994(11) 0.48728(16) 0.83933(9) 0.0145(3) Uani d . 1 1 . .
    N N1 0.77105(9) 0.66658(15) 0.77866(8) 0.0185(3) Uani d . 1 1 . .
    N N2 0.40582(9) 0.68184(13) 0.69974(8) 0.0136(3) Uani d . 1 1 . .
    N N3 0.49626(9) 0.48955(14) 0.81327(8) 0.0177(3) Uani d . 1 1 . .
    H H3N 0.5343 0.4108 0.818 0.021 Uiso calc R 1 1 . .
    Cl Cl1 0.72959(3) 0.78522(4) 0.89821(2) 0.02018(12) Uani d . 1 1 . .
loop_
    _atom_site_aniso_label
    _atom_site_aniso_U_11
    _atom_site_aniso_U_22
    _atom_site_aniso_U_33
    _atom_site_aniso_U_12
    _atom_site_aniso_U_13
    _atom_site_aniso_U_23
    C1 0.0142(7) 0.0167(7) 0.0124(7) 0.0004(6) 0.0059(6) 0.0021(6)
    C2 0.0125(7) 0.0110(7) 0.0142(7) 0.0021(5) 0.0064(6) 0.0036(5)
    C3 0.0134(7) 0.0122(7) 0.0170(7) -0.0001(6) 0.0064(6) 0.0020(6)
    C4 0.0191(7) 0.0134(7) 0.0168(7) 0.0053(6) 0.0100(6) 0.0053(6)
    C5 0.0259(8) 0.0171(7) 0.0212(8) 0.0033(6) 0.0129(7) -0.0001(6)
    C6 0.0348(9) 0.0253(9) 0.0221(8) 0.0093(7) 0.0186(7) 0.0019(7)
    C7 0.0273(9) 0.0406(10) 0.0267(8) 0.0135(8) 0.0209(8) 0.0093(8)
    C8 0.0184(8) 0.0441(10) 0.0214(8) 0.0068(7) 0.0122(7) 0.0075(7)
    C9 0.0188(9) 0.1013(19) 0.0341(10) -0.0071(10) 0.0188(8) -0.0086(11)
    C10 0.0157(7) 0.0236(8) 0.0155(7) 0.0050(6) 0.0089(6) 0.0058(6)
    C11 0.0124(7) 0.0129(7) 0.0138(7) -0.0008(5) 0.0064(6) -0.0002(6)
    C12 0.0146(7) 0.0101(7) 0.0176(7) -0.0012(5) 0.0088(6) -0.0041(5)
    C13 0.0124(7) 0.0160(7) 0.0173(7) 0.0009(6) 0.0087(6) -0.0039(6)
    C14 0.0129(7) 0.0180(7) 0.0215(7) -0.0008(6) 0.0102(6) -0.0027(6)
    C15 0.0188(7) 0.0232(8) 0.0211(7) 0.0056(6) 0.0118(6) 0.0041(6)
    C16 0.0125(7) 0.0302(9) 0.0201(8) 0.0047(6) 0.0064(6) -0.0008(7)
    C17 0.0122(7) 0.0241(8) 0.0299(8) -0.0023(6) 0.0098(7) -0.0041(7)
    C18 0.0162(7) 0.0179(7) 0.0251(8) 0.0001(6) 0.0112(6) 0.0003(6)
    C19 0.0166(7) 0.0146(7) 0.0179(7) -0.0029(6) 0.0099(6) -0.0041(6)
    C20 0.0195(8) 0.0251(8) 0.0243(8) -0.0009(6) 0.0142(7) -0.0052(7)
    C21 0.0265(8) 0.0354(10) 0.0268(8) -0.0073(7) 0.0210(7) -0.0067(7)
    C22 0.0304(9) 0.0258(8) 0.0198(8) -0.0097(7) 0.0160(7) -0.0023(7)
    C23 0.0229(8) 0.0172(7) 0.0176(7) -0.0027(6) 0.0102(6) -0.0012(6)
    C24 0.0164(7) 0.0139(7) 0.0149(7) -0.0037(6) 0.0090(6) -0.0045(6)
    N1 0.0126(6) 0.0272(7) 0.0156(6) 0.0003(5) 0.0071(5) 0.0034(5)
    N2 0.0113(6) 0.0122(6) 0.0172(6) 0.0008(5) 0.0069(5) 0.0003(5)
    N3 0.0198(6) 0.0148(6) 0.0255(7) 0.0062(5) 0.0166(6) 0.0058(5)
    Cl1 0.01497(19) 0.0289(2) 0.01610(19) -0.00583(15) 0.00722(15) -0.00646(15)
_geom_special_details
;
All e.s.d.'s (except the e.s.d. in the dihedral angle between two l.s. planes)
are estimated using the full covariance matrix. The cell e.s.d.'s are taken
into account individually in the estimation of e.s.d.'s in distances, angles
and torsion angles; correlations between e.s.d.'s in cell parameters are only
used when they are defined by crystal symmetry. An approximate (isotropic)
treatment of cell e.s.d.'s is used for estimating e.s.d.'s involving l.s.
planes.
;
loop_
    _geom_bond_atom_site_label_1
    _geom_bond_atom_site_label_2
    _geom_bond_site_symmetry_2
    _geom_bond_distance
    _geom_bond_publ_flag
    C1 N1 . 1.2981(18) ?
    C1 C2 . 1.4151(19) ?
    C1 Cl1 . 1.7580(14) ?
    C2 C3 . 1.366(2) ?
    C2 C11 . 1.5118(18) ?
    C3 C4 . 1.4129(19) ?
    C3 H3 . 0.93 ?
    C4 C10 . 1.411(2) ?
    C4 C5 . 1.414(2) ?
    C5 C6 . 1.363(2) ?
    C5 H5 . 0.93 ?
    C6 C7 . 1.402(2) ?
    C6 H6 . 0.93 ?
    C7 C8 . 1.376(2) ?
    C7 H7 . 0.93 ?
    C8 C10 . 1.427(2) ?
    C8 C9 . 1.500(3) ?
    C9 H9A . 0.96 ?
    C9 H9B . 0.96 ?
    C9 H9C . 0.96 ?
    C10 N1 . 1.3704(19) ?
    C11 N3 . 1.4437(18) ?
    C11 N2 . 1.4681(18) ?
    C11 H11 . 0.98 ?
    C12 N2 . 1.2924(17) ?
    C12 C19 . 1.475(2) ?
    C12 C13 . 1.487(2) ?
    C13 C14 . 1.392(2) ?
    C13 C18 . 1.396(2) ?
    C14 C15 . 1.380(2) ?
    C14 H14 . 0.93 ?
    C15 C16 . 1.386(2) ?
    C15 H15 . 0.93 ?
    C16 C17 . 1.379(2) ?
    C16 H16 . 0.93 ?
    C17 C18 . 1.385(2) ?
    C17 H17 . 0.93 ?
    C18 H18 . 0.93 ?
    C19 C20 . 1.4017(19) ?
    C19 C24 . 1.402(2) ?
    C20 C21 . 1.379(2) ?
    C20 H20 . 0.93 ?
    C21 C22 . 1.385(2) ?
    C21 H21 . 0.93 ?
    C22 C23 . 1.379(2) ?
    C22 H22 . 0.93 ?
    C23 C24 . 1.395(2) ?
    C23 H23 . 0.93 ?
    C24 N3 . 1.3753(17) ?
    N3 H3N . 0.86 ?
loop_
    _geom_angle_atom_site_label_1
    _geom_angle_atom_site_label_2
    _geom_angle_atom_site_label_3
    _geom_angle_site_symmetry_1
    _geom_angle_site_symmetry_3
    _geom_angle
    _geom_angle_publ_flag
    N1 C1 C2 . . 126.42(13) ?
    N1 C1 Cl1 . . 114.91(11) ?
    C2 C1 Cl1 . . 118.67(10) ?
    C3 C2 C1 . . 115.65(12) ?
    C3 C2 C11 . . 120.34(12) ?
    C1 C2 C11 . . 123.96(12) ?
    C2 C3 C4 . . 121.16(13) ?
    C2 C3 H3 . . 119.4 ?
    C4 C3 H3 . . 119.4 ?
    C10 C4 C3 . . 117.58(13) ?
    C10 C4 C5 . . 119.81(13) ?
    C3 C4 C5 . . 122.59(14) ?
    C6 C5 C4 . . 120.01(15) ?
    C6 C5 H5 . . 120 ?
    C4 C5 H5 . . 120 ?
    C5 C6 C7 . . 119.94(14) ?
    C5 C6 H6 . . 120 ?
    C7 C6 H6 . . 120 ?
    C8 C7 C6 . . 122.67(14) ?
    C8 C7 H7 . . 118.7 ?
    C6 C7 H7 . . 118.7 ?
    C7 C8 C10 . . 117.71(15) ?
    C7 C8 C9 . . 122.46(14) ?
    C10 C8 C9 . . 119.83(15) ?
    C8 C9 H9A . . 109.5 ?
    C8 C9 H9B . . 109.5 ?
    H9A C9 H9B . . 109.5 ?
    C8 C9 H9C . . 109.5 ?
    H9A C9 H9C . . 109.5 ?
    H9B C9 H9C . . 109.5 ?
    N1 C10 C4 . . 121.56(12) ?
    N1 C10 C8 . . 118.58(14) ?
    C4 C10 C8 . . 119.85(14) ?
    N3 C11 N2 . . 110.52(11) ?
    N3 C11 C2 . . 109.11(11) ?
    N2 C11 C2 . . 110.92(11) ?
    N3 C11 H11 . . 108.7 ?
    N2 C11 H11 . . 108.7 ?
    C2 C11 H11 . . 108.7 ?
    N2 C12 C19 . . 122.44(13) ?
    N2 C12 C13 . . 117.27(12) ?
    C19 C12 C13 . . 120.16(12) ?
    C14 C13 C18 . . 118.39(13) ?
    C14 C13 C12 . . 120.11(12) ?
    C18 C13 C12 . . 121.44(13) ?
    C15 C14 C13 . . 121.05(13) ?
    C15 C14 H14 . . 119.5 ?
    C13 C14 H14 . . 119.5 ?
    C14 C15 C16 . . 120.21(14) ?
    C14 C15 H15 . . 119.9 ?
    C16 C15 H15 . . 119.9 ?
    C17 C16 C15 . . 119.22(14) ?
    C17 C16 H16 . . 120.4 ?
    C15 C16 H16 . . 120.4 ?
    C16 C17 C18 . . 120.96(14) ?
    C16 C17 H17 . . 119.5 ?
    C18 C17 H17 . . 119.5 ?
    C17 C18 C13 . . 120.16(14) ?
    C17 C18 H18 . . 119.9 ?
    C13 C18 H18 . . 119.9 ?
    C20 C19 C24 . . 118.54(13) ?
    C20 C19 C12 . . 125.02(13) ?
    C24 C19 C12 . . 116.21(12) ?
    C21 C20 C19 . . 120.35(15) ?
    C21 C20 H20 . . 119.8 ?
    C19 C20 H20 . . 119.8 ?
    C20 C21 C22 . . 120.36(13) ?
    C20 C21 H21 . . 119.8 ?
    C22 C21 H21 . . 119.8 ?
    C23 C22 C21 . . 120.51(14) ?
    C23 C22 H22 . . 119.7 ?
    C21 C22 H22 . . 119.7 ?
    C22 C23 C24 . . 119.53(14) ?
    C22 C23 H23 . . 120.2 ?
    C24 C23 H23 . . 120.2 ?
    N3 C24 C23 . . 122.85(13) ?
    N3 C24 C19 . . 116.63(12) ?
    C23 C24 C19 . . 120.51(13) ?
    C1 N1 C10 . . 117.61(12) ?
    C12 N2 C11 . . 114.49(11) ?
    C24 N3 C11 . . 115.21(11) ?
    C24 N3 H3N . . 122.4 ?
    C11 N3 H3N . . 122.4 ?
loop_
    _geom_torsion_atom_site_label_1
    _geom_torsion_atom_site_label_2
    _geom_torsion_atom_site_label_3
    _geom_torsion_atom_site_label_4
    _geom_torsion_site_symmetry_1
    _geom_torsion_site_symmetry_2
    _geom_torsion_site_symmetry_3
    _geom_torsion_site_symmetry_4
    _geom_torsion
    _geom_torsion_publ_flag
    N1 C1 C2 C3 . . . . 0.8(2) ?
    Cl1 C1 C2 C3 . . . . -178.49(10) ?
    N1 C1 C2 C11 . . . . 178.55(13) ?
    Cl1 C1 C2 C11 . . . . -0.74(19) ?
    C1 C2 C3 C4 . . . . -0.7(2) ?
    C11 C2 C3 C4 . . . . -178.50(12) ?
    C2 C3 C4 C10 . . . . 0.1(2) ?
    C2 C3 C4 C5 . . . . -178.31(13) ?
    C10 C4 C5 C6 . . . . -0.1(2) ?
    C3 C4 C5 C6 . . . . 178.33(14) ?
    C4 C5 C6 C7 . . . . 0.9(2) ?
    C5 C6 C7 C8 . . . . -1.0(3) ?
    C6 C7 C8 C10 . . . . 0.3(3) ?
    C6 C7 C8 C9 . . . . -178.86(18) ?
    C3 C4 C10 N1 . . . . 0.4(2) ?
    C5 C4 C10 N1 . . . . 178.87(13) ?
    C3 C4 C10 C8 . . . . -179.12(14) ?
    C5 C4 C10 C8 . . . . -0.6(2) ?
    C7 C8 C10 N1 . . . . -179.01(14) ?
    C9 C8 C10 N1 . . . . 0.2(2) ?
    C7 C8 C10 C4 . . . . 0.5(2) ?
    C9 C8 C10 C4 . . . . 179.71(17) ?
    C3 C2 C11 N3 . . . . 71.53(16) ?
    C1 C2 C11 N3 . . . . -106.12(15) ?
    C3 C2 C11 N2 . . . . -50.45(17) ?
    C1 C2 C11 N2 . . . . 131.90(14) ?
    N2 C12 C13 C14 . . . . -34.96(19) ?
    C19 C12 C13 C14 . . . . 149.12(13) ?
    N2 C12 C13 C18 . . . . 142.19(14) ?
    C19 C12 C13 C18 . . . . -33.73(19) ?
    C18 C13 C14 C15 . . . . 0.4(2) ?
    C12 C13 C14 C15 . . . . 177.67(13) ?
    C13 C14 C15 C16 . . . . -0.4(2) ?
    C14 C15 C16 C17 . . . . 0.4(2) ?
    C15 C16 C17 C18 . . . . -0.6(2) ?
    C16 C17 C18 C13 . . . . 0.7(2) ?
    C14 C13 C18 C17 . . . . -0.6(2) ?
    C12 C13 C18 C17 . . . . -177.81(13) ?
    N2 C12 C19 C20 . . . . 163.29(14) ?
    C13 C12 C19 C20 . . . . -21.0(2) ?
    N2 C12 C19 C24 . . . . -22.4(2) ?
    C13 C12 C19 C24 . . . . 153.26(13) ?
    C24 C19 C20 C21 . . . . -3.3(2) ?
    C12 C19 C20 C21 . . . . 170.81(14) ?
    C19 C20 C21 C22 . . . . -0.5(2) ?
    C20 C21 C22 C23 . . . . 2.9(2) ?
    C21 C22 C23 C24 . . . . -1.3(2) ?
    C22 C23 C24 N3 . . . . 178.18(14) ?
    C22 C23 C24 C19 . . . . -2.6(2) ?
    C20 C19 C24 N3 . . . . -175.84(13) ?
    C12 C19 C24 N3 . . . . 9.50(19) ?
    C20 C19 C24 C23 . . . . 4.9(2) ?
    C12 C19 C24 C23 . . . . -169.73(13) ?
    C2 C1 N1 C10 . . . . -0.3(2) ?
    Cl1 C1 N1 C10 . . . . 178.99(10) ?
    C4 C10 N1 C1 . . . . -0.3(2) ?
    C8 C10 N1 C1 . . . . 179.22(14) ?
    C19 C12 N2 C11 . . . . -5.44(19) ?
    C13 C12 N2 C11 . . . . 178.74(12) ?
    N3 C11 N2 C12 . . . . 42.97(16) ?
    C2 C11 N2 C12 . . . . 164.12(12) ?
    C23 C24 N3 C11 . . . . -151.84(13) ?
    C19 C24 N3 C11 . . . . 28.95(18) ?
    N2 C11 N3 C24 . . . . -56.16(15) ?
    C2 C11 N3 C24 . . . . -178.38(12) ?
loop_
    _geom_hbond_atom_site_label_D
    _geom_hbond_atom_site_label_H
    _geom_hbond_atom_site_label_A
    _geom_hbond_site_symmetry_A
    _geom_hbond_distance_DH
    _geom_hbond_distance_HA
    _geom_hbond_distance_DA
    _geom_hbond_angle_DHA
    _geom_hbond_publ_flag
    N3 H3N N2 2_646 0.8600 2.2600 3.0998(18) 165.00 yes
    C11 H11 Cl1 . 0.9800 2.5800 3.1166(16) 115.00 ?
_iucr_refine_instructions_details
;
TITL scan_0m_P21_n in P2(1)/n
CELL  0.71073  14.4553   8.7501  16.8630   90.000  119.696   90.000
ZERR     4.00   0.0013   0.0009   0.0016    0.000    0.006    0.000
LATT   1
SYMM  - X, 1/2 + Y, 1/2 - Z
SFAC  C    H    N    CL
UNIT  96   72   12   4
MERG   2
OMIT    -1   0   0
OMIT     1   0  -2
OMIT     1   0   0
OMIT    -1   0   2
FMAP   2
PLAN   20
ACTA
BOND   $H
CONF
L.S.   4
TEMP     0.00
WGHT    0.036400    0.826300
FVAR       0.52151
C1    1    0.695518    0.679800    0.798697    11.00000    0.01422    0.01668 =
         0.01241    0.00206    0.00589    0.00040
C2    1    0.591882    0.617132    0.749271    11.00000    0.01252    0.01104 =
         0.01423    0.00360    0.00637    0.00206
C3    1    0.571503    0.533484    0.673898    11.00000    0.01338    0.01217 =
         0.01695    0.00197    0.00644   -0.00006
AFIX  43
H3    2    0.504916    0.488661    0.639130    11.00000   -1.20000
AFIX   0
C4    1    0.649808    0.513883    0.647849    11.00000    0.01908    0.01336 =
         0.01679    0.00533    0.01000    0.00533
C5    1    0.630447    0.431419    0.568973    11.00000    0.02593    0.01712 =
         0.02122   -0.00006    0.01291    0.00331
AFIX  43
H5    2    0.564645    0.385283    0.532808    11.00000   -1.20000
AFIX   0
C6    1    0.708182    0.419532    0.545938    11.00000    0.03478    0.02535 =
         0.02214    0.00188    0.01864    0.00925
AFIX  43
H6    2    0.695135    0.366510    0.493598    11.00000   -1.20000
AFIX   0
C7    1    0.807816    0.487285    0.601199    11.00000    0.02733    0.04056 =
         0.02673    0.00928    0.02091    0.01352
AFIX  43
H7    2    0.860222    0.476496    0.584887    11.00000   -1.20000
AFIX   0
C8    1    0.831233    0.569093    0.678584    11.00000    0.01836    0.04414 =
         0.02138    0.00751    0.01223    0.00677
C9    1    0.937316    0.643765    0.736543    11.00000    0.01882    0.10132 =
         0.03411   -0.00863    0.01882   -0.00706
AFIX 137
H9A   2    0.979427    0.634860    0.707136    11.00000   -1.50000
H9B   2    0.973401    0.594413    0.795031    11.00000   -1.50000
H9C   2    0.927033    0.749827    0.744565    11.00000   -1.50000
AFIX   0
C10   1    0.749792    0.583526    0.702583    11.00000    0.01570    0.02364 =
         0.01547    0.00584    0.00887    0.00500
C11   1    0.507924    0.633521    0.777312    11.00000    0.01243    0.01292 =
         0.01383   -0.00017    0.00637   -0.00083
AFIX  13
H11   2    0.531438    0.711063    0.825401    11.00000   -1.20000
AFIX   0
C12   1    0.324749    0.663150    0.711522    11.00000    0.01459    0.01011 =
         0.01761   -0.00409    0.00878   -0.00117
C13   1    0.219091    0.712842    0.636288    11.00000    0.01240    0.01598 =
         0.01727   -0.00394    0.00867    0.00092
C14   1    0.211194    0.841037    0.584387    11.00000    0.01287    0.01798 =
         0.02151   -0.00274    0.01020   -0.00079
AFIX  43
H14   2    0.272057    0.897288    0.598588    11.00000   -1.20000
AFIX   0
C15   1    0.114473    0.885970    0.512192    11.00000    0.01876    0.02318 =
         0.02109    0.00408    0.01177    0.00565
AFIX  43
H15   2    0.110603    0.972240    0.478465    11.00000   -1.20000
AFIX   0
C16   1    0.023062    0.802908    0.489789    11.00000    0.01249    0.03016 =
         0.02012   -0.00077    0.00639    0.00472
AFIX  43
H16   2   -0.042126    0.832529    0.440916    11.00000   -1.20000
AFIX   0
C17   1    0.029936    0.675904    0.540808    11.00000    0.01215    0.02409 =
         0.02985   -0.00412    0.00985   -0.00233
AFIX  43
H17   2   -0.031289    0.620430    0.526405    11.00000   -1.20000
AFIX   0
C18   1    0.126725    0.629703    0.613225    11.00000    0.01623    0.01795 =
         0.02512    0.00032    0.01124    0.00011
AFIX  43
H18   2    0.130170    0.543095    0.646553    11.00000   -1.20000
AFIX   0
C19   1    0.333135    0.586348    0.792685    11.00000    0.01660    0.01465 =
         0.01790   -0.00409    0.00988   -0.00291
C20   1    0.257075    0.595177    0.821052    11.00000    0.01950    0.02506 =
         0.02434   -0.00517    0.01425   -0.00093
AFIX  43
H20   2    0.200945    0.664058    0.793076    11.00000   -1.20000
AFIX   0
C21   1    0.265030    0.502281    0.890214    11.00000    0.02654    0.03535 =
         0.02678   -0.00666    0.02103   -0.00734
AFIX  43
H21   2    0.214566    0.509446    0.908979    11.00000   -1.20000
AFIX   0
C22   1    0.347751    0.398371    0.931886    11.00000    0.03041    0.02575 =
         0.01976   -0.00229    0.01604   -0.00965
AFIX  43
H22   2    0.350654    0.332971    0.976538    11.00000   -1.20000
AFIX   0
C23   1    0.425830    0.391126    0.907691    11.00000    0.02290    0.01717 =
         0.01759   -0.00118    0.01015   -0.00267
AFIX  43
H23   2    0.482033    0.322629    0.936730    11.00000   -1.20000
AFIX   0
C24   1    0.419936    0.487278    0.839335    11.00000    0.01637    0.01394 =
         0.01492   -0.00447    0.00897   -0.00371
N1    3    0.771047    0.666582    0.778661    11.00000    0.01262    0.02724 =
         0.01564    0.00336    0.00706    0.00028
N2    3    0.405823    0.681838    0.699740    11.00000    0.01126    0.01220 =
         0.01722    0.00034    0.00691    0.00079
N3    3    0.496262    0.489548    0.813269    11.00000    0.01984    0.01476 =
         0.02549    0.00583    0.01660    0.00622
AFIX  43
H3N   2    0.534321    0.410837    0.818046    11.00000   -1.20000
AFIX   0
CL1   4    0.729587    0.785223    0.898206    11.00000    0.01497    0.02886 =
         0.01610   -0.00646    0.00722   -0.00583
HKLF 4  1.0  1.00  0.00  0.00  0.00  1.00  0.00  0.00  0.00  1.00
REM  scan_0m_P21_n in P2(1)/n
REM R1 =  0.0312 for   2894 Fo > 4sig(Fo)  and  0.0370 for all   3276 data
REM    254 parameters refined using      0 restraints
END
WGHT      0.0364      0.8263
REM Highest difference peak  0.261,  deepest hole -0.264,  1-sigma level  0.043
Q1    1   0.5562  0.4435  0.8500  11.00000  0.05    0.26
Q2    1   0.3260  0.6157  0.7515  11.00000  0.05    0.23
Q3    1   0.6915  0.5789  0.6587  11.00000  0.05    0.21
Q4    1   0.2676  0.6950  0.6816  11.00000  0.05    0.20
Q5    1   0.3533  0.5110  0.7981  11.00000  0.05    0.19
Q6    1   0.1788  0.6672  0.6169  11.00000  0.05    0.19
Q7    1   0.3873  0.5652  0.8342  11.00000  0.05    0.19
Q8    1   0.5505  0.6305  0.7566  11.00000  0.05    0.19
Q9    1   0.0727  0.8251  0.4882  11.00000  0.05    0.19
Q10   1   0.4566  0.4856  0.8276  11.00000  0.05    0.19
Q11   1   0.5967  0.5527  0.7274  11.00000  0.05    0.18
Q12   1   0.6332  0.6594  0.7718  11.00000  0.05    0.18
Q13   1   0.6126  0.5498  0.6467  11.00000  0.05    0.18
Q14   1   0.4104  0.4160  0.8576  11.00000  0.05    0.18
Q15   1   0.6365  0.5054  0.6002  11.00000  0.05    0.18
Q16   1   0.8088  0.5708  0.6222  11.00000  0.05    0.17
Q17   1   0.7883  0.5982  0.6811  11.00000  0.05    0.17
Q18   1   0.5783  0.6163  0.7114  11.00000  0.05    0.16
Q19   1   0.7038  0.5150  0.6896  11.00000  0.05    0.16
Q20   1   0.2180  0.7553  0.6049  11.00000  0.05    0.16
;
