# Supplementary material for: 2-(2-Chloro-8-methyl­quinolin-3-yl)-4-phenyl-1,2-di­hydro­quinazoline
Source: Acta Crystallogr Sect E Struct Rep Online. 2013 Oct 31;69(Pt 11):o1719–20. doi: 10.1107/S1600536813029334 (PMC3884366; doi:10.1107/S1600536813029334)
Supplement: Supplementary file 2 [file e-69-o1719-Isup2.hkl]

#
# h,k,l, Fc-squared, Fo-squared, sigma(Fo-squared) and status flag
#
data_I
_shelx_title ' scan_0m_P21_n in P2(1)/n'
_shelx_refln_list_code          4
_shelx_F_calc_maximum      192.41
_exptl_crystal_F_000       800.00
_reflns_d_resolution_high  0.8389
 
loop_
 _symmetry_equiv_pos_as_xyz
 'x, y, z'
 '-x, y+1/2, -z+1/2'
 '-x, -y, -z'
 'x, -y-1/2, z-1/2'
 
_cell_length_a    14.4553
_cell_length_b     8.7501
_cell_length_c    16.8630
_cell_angle_alpha  90.000
_cell_angle_beta  119.696
_cell_angle_gamma  90.000
 
_shelx_F_squared_multiplier     1.000
 
loop_
 _refln_index_h
 _refln_index_k
 _refln_index_l
 _refln_F_squared_calc
 _refln_F_squared_meas
 _refln_F_squared_sigma
 _refln_observed_status
   2   0   0    12300.89    11783.68    172.33 o
   3   0   0     2216.58     2218.29     60.75 o
   4   0   0     6683.92     6115.81    243.28 o
   5   0   0        2.84        1.64      1.79 o
   6   0   0     1403.59     1318.62     30.86 o
   7   0   0      361.47      322.21     13.97 o
   8   0   0      803.87      728.59     19.54 o
   9   0   0      219.38      247.79     10.31 o
  10   0   0       13.94        8.58      3.65 o
  11   0   0      387.21      391.44     14.10 o
  12   0   0      594.14      584.68     18.84 o
  13   0   0     3541.13     3514.28     81.47 o
  14   0   0      213.85      210.43     11.66 o
   1   1   0      316.71      307.46      5.84 o
   2   1   0     1665.00     1552.98     27.78 o
   3   1   0     1773.22     1661.84     59.29 o
   4   1   0      162.81      142.00      3.73 o
   5   1   0     2938.33     2893.98     44.79 o
   6   1   0     1520.23     1486.71     24.36 o
   7   1   0      408.03      404.03      8.62 o
   8   1   0      528.66      547.04     11.10 o
   9   1   0        5.86        5.65      2.21 o
  10   1   0     2843.65     2876.43     49.20 o
  11   1   0     1211.17     1209.75     22.32 o
  12   1   0       79.24       83.06      5.22 o
  13   1   0       27.01       29.90      4.64 o
  14   1   0      192.88      219.68      9.76 o
   0   2   0     1362.98     1381.19     23.45 o
   1   2   0     6476.64     6458.05     91.70 o
   2   2   0      885.59      873.39     13.90 o
   3   2   0     2317.55     2276.21     39.66 o
   4   2   0     3748.45     3777.25    137.21 o
   5   2   0        6.20        0.01      1.70 o
   6   2   0      887.60      882.13     18.01 o
   7   2   0      262.43      217.07      8.88 o
   8   2   0       28.40       16.91      2.84 o
   9   2   0       25.63       32.33      3.56 o
  10   2   0       59.68       60.77      4.73 o
  11   2   0        4.42        3.73      3.14 o
  12   2   0      597.26      593.10     15.75 o
  13   2   0      185.94      198.66      9.41 o
  14   2   0       41.67       26.51      5.06 o
   1   3   0     2114.26     2002.91     34.07 o
   2   3   0       59.14       55.06      2.60 o
   3   3   0     3895.71     4013.29     83.09 o
   4   3   0     4399.60     4882.49     83.98 o
   5   3   0       86.13      131.28      4.84 o
   6   3   0     2950.15     3272.79     59.55 o
   7   3   0      677.64      645.16     14.45 o
   8   3   0       10.00        4.86      2.45 o
   9   3   0      293.31      298.41      9.29 o
  10   3   0      837.55      912.51     22.99 o
  11   3   0      253.54      242.21      9.26 o
  12   3   0      347.76      362.41     11.66 o
  13   3   0      222.61      227.12     10.69 o
  14   3   0      220.84      226.30     10.25 o
   0   4   0     1289.62     1324.81     44.31 o
   1   4   0      250.12      259.04      6.16 o
   2   4   0      180.96      150.73      8.19 o
   3   4   0      177.19      197.05      5.79 o
   4   4   0     1391.40     1498.01     26.76 o
   5   4   0       17.71       31.77      4.56 o
   6   4   0       23.49       18.02      2.58 o
   7   4   0       62.24       53.72      6.11 o
   8   4   0       11.40       18.48      3.50 o
   9   4   0      595.46      623.27     15.11 o
  10   4   0       13.08       12.86      3.56 o
  11   4   0     1139.37     1166.38     31.39 o
  12   4   0       18.43       12.85      4.14 o
  13   4   0      241.31      253.69     10.42 o
   1   5   0      322.65      348.45      7.03 o
   2   5   0       31.91       40.11      2.82 o
   3   5   0       23.48       34.96      2.71 o
   4   5   0       55.03       61.55      3.49 o
   5   5   0       13.19       10.79      3.29 o
   6   5   0      265.97      275.93      7.86 o
   7   5   0        3.38       -0.81      2.38 o
   8   5   0      299.64      309.90      9.47 o
   9   5   0        7.83       -0.71      2.79 o
  10   5   0       95.78       99.39      6.15 o
  11   5   0       63.15       68.44      5.62 o
  12   5   0      441.72      445.47     14.70 o
  13   5   0      122.90      117.93     11.32 o
   0   6   0     1024.20     1102.40     25.66 o
   1   6   0       26.85       21.01      2.19 o
   2   6   0      585.32      627.29     15.88 o
   3   6   0      138.02      156.85      5.35 o
   4   6   0      201.74      201.25      8.33 o
   5   6   0      170.90      173.48      6.10 o
   6   6   0      148.52      158.47      6.86 o
   7   6   0      247.90      244.65      9.18 o
   8   6   0      183.80      182.68      8.89 o
   9   6   0       24.34       28.28      5.55 o
  10   6   0      678.82      587.28     15.47 o
  11   6   0      780.70      703.38     22.76 o
  12   6   0       26.81       16.99      6.17 o
   1   7   0       11.11        8.61      2.34 o
   2   7   0       56.12       57.17      3.43 o
   3   7   0      181.58      176.20      6.25 o
   4   7   0      113.71      117.55      5.32 o
   5   7   0       34.39       38.63      4.22 o
   6   7   0      992.87     1015.66     24.73 o
   7   7   0        8.15       13.79      3.34 o
   8   7   0      130.95      115.13      8.99 o
   9   7   0        1.05        3.17      4.71 o
  10   7   0       15.49       18.09      5.73 o
  11   7   0        9.67        4.40      5.33 o
   0   8   0        5.72        1.44      6.93 o
   1   8   0      177.94      183.43      6.06 o
   2   8   0      465.04      465.41     10.06 o
   3   8   0      882.34      896.79     16.29 o
   4   8   0      103.05      113.28      5.72 o
   5   8   0      106.66      110.97     11.47 o
   6   8   0        7.74        2.37      4.44 o
   7   8   0       55.99       57.21      6.73 o
   8   8   0      150.53      146.05     10.21 o
   9   8   0        2.91        7.87      5.26 o
   1   9   0        1.79       -1.49      4.12 o
   2   9   0      564.76      541.94     13.96 o
   3   9   0      539.98      575.59     14.61 o
   4   9   0       25.05       25.17      5.50 o
   5   9   0       40.99       44.23      9.30 o
   6   9   0      164.50      149.68     10.14 o
   7   9   0       33.78       30.69      6.16 o
   0  10   0     1180.29     1238.51     45.89 o
   1  10   0      118.38      108.05      6.77 o
   2  10   0       61.18       82.50      6.15 o
   3  10   0      138.62      161.05     10.40 o
   4  10   0       57.57       67.02      7.56 o
 -15   1   1        0.57        1.22      3.87 o
 -14   1   1      240.58      272.17      9.14 o
 -13   1   1      190.15      207.79      7.74 o
 -12   1   1       41.86       45.66      4.19 o
 -11   1   1      108.21       95.83      5.16 o
 -10   1   1       84.65       80.31      7.32 o
  -9   1   1      138.62      136.88      5.00 o
  -8   1   1        5.62        6.52      1.94 o
  -7   1   1       50.88       66.63      2.44 o
  -6   1   1      187.38      191.48      7.39 o
  -5   1   1       77.74       79.63      2.34 o
  -4   1   1       81.64       81.51      2.41 o
  -3   1   1       48.71       51.89      1.75 o
  -2   1   1     3320.15     3178.17     73.57 o
  -1   1   1        6.49        3.79      0.77 o
   0   1   1       94.44       76.82      2.31 o
   1   1   1     1276.09     1237.58     40.26 o
   2   1   1        5.66        2.93      1.23 o
   3   1   1      385.86      379.11      9.05 o
   4   1   1     1833.61     1870.43     51.55 o
   5   1   1      253.22      283.00      6.29 o
   6   1   1     1722.25     1880.54     48.28 o
   7   1   1      357.45      314.91      7.41 o
   8   1   1      163.50      145.05      5.59 o
   9   1   1      365.09      360.92     10.58 o
  10   1   1      213.71      203.13      6.98 o
  11   1   1      170.00      166.46      7.75 o
  12   1   1      327.89      328.84     11.20 o
  13   1   1        4.10        2.82      3.57 o
  14   1   1      198.49      227.17     10.24 o
 -15   2   1        1.86       -1.65      4.15 o
 -14   2   1      501.14      533.20     15.48 o
 -13   2   1      242.13      219.58      9.27 o
 -12   2   1     1542.75     1444.56     30.37 o
 -11   2   1     1879.20     1951.77     38.67 o
 -10   2   1      167.35      157.56      7.27 o
  -9   2   1       62.21       46.62      4.18 o
  -8   2   1        6.15        5.97      1.37 o
  -7   2   1      665.85      647.15     11.49 o
  -6   2   1      169.98      157.42     10.27 o
  -5   2   1      637.68      663.37     16.37 o
  -4   2   1       43.31       50.95      2.66 o
  -3   2   1     1445.60     1426.18     22.08 o
  -2   2   1     1929.04     1818.22     27.03 o
  -1   2   1      225.73      261.74      4.91 o
   0   2   1    25486.65    24957.52    316.86 o
   1   2   1       34.49       26.09      1.71 o
   2   2   1     4986.13     5052.93     88.73 o
   3   2   1     2332.52     2226.08     40.22 o
   4   2   1      100.18      128.71      4.37 o
   5   2   1      349.81      367.88     15.72 o
   6   2   1        9.89        7.87      2.31 o
   7   2   1       44.54       42.62      3.39 o
   8   2   1        1.35        2.16      2.65 o
   9   2   1        0.96        0.37      2.53 o
  10   2   1      143.50      146.77      7.01 o
  11   2   1     1307.50     1377.46     29.31 o
  12   2   1      184.04      184.41      8.49 o
  13   2   1        0.20       -0.70      3.64 o
  14   2   1       49.31       58.71      6.21 o
 -14   3   1      235.35      253.83     11.10 o
 -13   3   1       27.48       29.69      4.69 o
 -12   3   1     1029.85     1046.40     32.10 o
 -11   3   1       90.22       98.79      6.21 o
 -10   3   1       18.42       14.00      4.36 o
  -9   3   1      470.90      481.91     12.21 o
  -8   3   1      720.79      686.54     12.45 o
  -7   3   1     1033.43     1137.23     27.12 o
  -6   3   1     1014.85      969.71     23.43 o
  -5   3   1     3774.46     4119.65     71.49 o
  -4   3   1      817.52      892.45     16.99 o
  -3   3   1      603.08      594.45     11.36 o
  -2   3   1     1060.72     1069.13     16.55 o
  -1   3   1      478.03      460.29      8.97 o
   0   3   1        2.31        4.13      1.53 o
   1   3   1      538.75      557.44     10.58 o
   2   3   1      297.49      349.84      7.41 o
   3   3   1        4.67       -0.66      2.10 o
   4   3   1      645.63      664.01     13.87 o
   5   3   1       19.97       53.76      3.50 o
   6   3   1      452.67      536.34     12.32 o
   7   3   1      660.37      699.27     26.25 o
   8   3   1       11.41       12.70      2.85 o
   9   3   1      803.51      727.30     17.05 o
  10   3   1       21.58       14.80      3.40 o
  11   3   1       40.61       46.51      4.97 o
  12   3   1      467.04      503.74     14.51 o
  13   3   1      109.78      131.44      8.10 o
 -14   4   1       13.21       13.64      4.51 o
 -13   4   1       47.32       43.85      5.35 o
 -12   4   1       43.62       36.06      4.69 o
 -11   4   1      613.79      582.68     15.15 o
 -10   4   1       17.67       10.34      3.78 o
  -9   4   1      228.50      229.10     11.23 o
  -8   4   1        4.08        1.28      2.43 o
  -7   4   1      853.52      815.05     20.77 o
  -6   4   1        1.79        2.58      2.38 o
  -5   4   1      297.36      266.00      9.02 o
  -4   4   1        4.98        0.88      1.79 o
  -3   4   1      193.68      161.19      4.64 o
  -2   4   1       50.61       48.82      3.54 o
  -1   4   1       27.84       16.03      1.66 o
   0   4   1      326.87      366.68      6.89 o
   1   4   1     1235.85     1158.13     20.78 o
   2   4   1     1843.33     1854.72     32.24 o
   3   4   1      610.02      605.81     14.74 o
   4   4   1      527.63      523.84     14.53 o
   5   4   1        1.73        4.37      2.67 o
   6   4   1      220.03      203.57      6.77 o
   7   4   1      112.01      114.71      8.49 o
   8   4   1      553.81      563.28     13.92 o
   9   4   1       89.17       89.66      7.35 o
  10   4   1     2134.17     1969.99     39.36 o
  11   4   1     1413.19     1328.09     38.40 o
  12   4   1      892.25      858.27     20.93 o
  13   4   1      989.60     1024.92     24.54 o
 -13   5   1      138.33      142.97     10.74 o
 -12   5   1        0.80       -3.49      3.49 o
 -11   5   1      406.91      398.42     11.99 o
 -10   5   1      655.23      657.13     16.13 o
  -9   5   1        2.58        4.07      2.78 o
  -8   5   1     1224.78     1189.72     24.66 o
  -7   5   1      512.63      550.17     23.09 o
  -6   5   1      307.77      322.06      8.21 o
  -5   5   1     1016.71     1127.01     21.23 o
  -4   5   1      272.27      374.33      8.67 o
  -3   5   1       23.94       32.91      2.62 o
  -2   5   1      902.94      862.31     16.43 o
  -1   5   1       83.67       74.89      3.06 o
   0   5   1      912.35      902.57     14.86 o
   1   5   1      544.04      585.67     11.85 o
   2   5   1      277.57      314.15      7.55 o
   3   5   1       61.23       58.10      3.38 o
   4   5   1      100.16      102.61      5.27 o
   5   5   1     1140.41     1158.55     22.64 o
   6   5   1      106.41       98.34      6.59 o
   7   5   1      693.73      701.71     16.14 o
   8   5   1      946.16      912.99     20.99 o
   9   5   1        5.49        9.55      3.65 o
  10   5   1       30.71       31.48      4.62 o
  11   5   1       48.08       59.49      5.59 o
  12   5   1       38.16       42.78      5.38 o
 -12   6   1      229.78      258.23     13.56 o
 -11   6   1      258.59      235.56     32.28 o
 -10   6   1      155.53      156.37     10.32 o
  -9   6   1     1334.47     1255.46     25.59 o
  -8   6   1        0.23       -1.90      2.52 o
  -7   6   1       35.55       37.09      3.92 o
  -6   6   1      228.99      228.90     12.75 o
  -5   6   1     1354.34     1387.31     25.87 o
  -4   6   1       50.56       50.62      3.39 o
  -3   6   1       16.43       12.33      3.53 o
  -2   6   1      206.96      236.41      5.83 o
  -1   6   1      350.46      356.99      7.53 o
   0   6   1      307.24      300.53      6.74 o
   1   6   1      150.74      122.72      5.78 o
   2   6   1      211.22      205.48      7.28 o
   3   6   1       94.90       96.23      4.48 o
   4   6   1      837.82      804.47     19.85 o
   5   6   1      152.49      164.14      6.23 o
   6   6   1      484.77      473.45     19.26 o
   7   6   1        0.79       -1.89      2.58 o
   8   6   1     1783.28     1787.48     40.08 o
   9   6   1      185.47      163.09      9.78 o
  10   6   1       39.09       47.79      5.11 o
  11   6   1       95.00       82.19      7.67 o
 -11   7   1      198.97      179.11     11.73 o
 -10   7   1        0.09       -5.16      7.22 o
  -9   7   1      352.20      345.58     14.32 o
  -8   7   1       15.61       15.84      4.99 o
  -7   7   1       16.37        6.29      6.40 o
  -6   7   1      248.48      233.24      7.37 o
  -5   7   1       17.54       19.53      4.88 o
  -4   7   1      855.55      868.88     17.68 o
  -3   7   1      264.26      273.46      6.85 o
  -2   7   1     1160.35     1188.51     19.85 o
  -1   7   1        4.25        0.16      2.84 o
   0   7   1     1105.50     1124.01     18.90 o
   1   7   1      921.65      919.22     16.03 o
   2   7   1      583.09      604.95     11.66 o
   3   7   1      180.75      187.13      6.47 o
   4   7   1      374.51      380.63     11.88 o
   5   7   1      381.90      394.33     10.55 o
   6   7   1     1080.15     1073.16     22.29 o
   7   7   1       96.61      110.97      6.09 o
   8   7   1      330.86      294.69      9.73 o
   9   7   1      447.92      468.85     17.43 o
  10   7   1       73.58       62.73      7.64 o
 -10   8   1       58.96       36.25     10.04 o
  -9   8   1      310.25      301.15     18.49 o
  -8   8   1      529.67      507.82     18.25 o
  -7   8   1      414.16      408.09     21.44 o
  -6   8   1      154.98      146.70     13.24 o
  -5   8   1      615.03      597.57     18.09 o
  -4   8   1      260.74      274.08      9.26 o
  -3   8   1      698.53      690.41     13.27 o
  -2   8   1       96.65       92.39      5.05 o
  -1   8   1      262.96      251.35      6.97 o
   0   8   1      208.84      202.84      6.28 o
   1   8   1        3.16        1.93      2.36 o
   2   8   1       25.96       26.18      3.34 o
   3   8   1       11.53       12.66      3.23 o
   4   8   1      118.04      116.28      7.20 o
   5   8   1        2.86        3.72      3.01 o
   6   8   1      286.18      295.36     16.29 o
   7   8   1       11.57       13.96      4.97 o
   8   8   1      247.78      281.69     15.11 o
   9   8   1       84.63       74.46      8.05 o
  -7   9   1      171.69      166.00     10.98 o
  -6   9   1      116.57      125.60     12.91 o
  -5   9   1      246.79      229.19      9.17 o
  -4   9   1      164.60      181.91      8.13 o
  -3   9   1      699.70      689.90     16.48 o
  -2   9   1      325.49      338.12     10.50 o
  -1   9   1      732.37      748.70     14.49 o
   0   9   1       16.85       18.46      3.23 o
   1   9   1      192.91      203.59      6.82 o
   2   9   1      809.07      809.02     18.05 o
   3   9   1      269.01      276.10     12.25 o
   4   9   1      301.88      317.41     10.85 o
   5   9   1      432.64      444.92     16.08 o
   6   9   1        9.21        2.48      4.79 o
   7   9   1       40.89       43.46      6.54 o
  -4  10   1       43.43       40.79      5.24 o
  -3  10   1      161.46      181.80      8.58 o
  -2  10   1       28.51       22.63      4.57 o
  -1  10   1      140.99      149.53      7.74 o
   0  10   1      218.47      217.78     11.39 o
   1  10   1       75.02       69.04      7.55 o
   2  10   1      676.45      647.48     21.14 o
   3  10   1       47.38       46.75      5.23 o
 -15   0   2        4.34        6.26      4.88 o
 -14   0   2       71.94       75.15      7.44 o
 -13   0   2      894.75      880.18     78.76 o
 -12   0   2     5211.31     5238.16    116.20 o
 -11   0   2     9190.84     9165.20    197.94 o
 -10   0   2        6.21        8.98      3.30 o
  -9   0   2      324.80      320.28     17.50 o
  -8   0   2      884.63      817.77     20.93 o
  -7   0   2       42.25       42.11      2.67 o
  -6   0   2      130.37      125.70      4.92 o
  -5   0   2     1722.24     1516.35     54.40 o
  -4   0   2      449.86      421.36      8.18 o
  -3   0   2      934.71      937.29     16.27 o
  -2   0   2     7787.04     7341.18    246.93 o
   0   0   2     8540.54     7826.12    240.28 o
   1   0   2    16464.34    16077.58    495.16 o
   2   0   2     5070.77     4550.01    197.70 o
   3   0   2     9812.88     8707.35    373.99 o
   4   0   2     2082.78     1974.19     44.06 o
   5   0   2      907.47     1019.78     24.64 o
   6   0   2     1299.77     1372.25     49.97 o
   7   0   2     2340.74     2065.65     47.67 o
   8   0   2       21.44       22.72      3.98 o
   9   0   2        1.74        8.68      3.67 o
  10   0   2       30.15       23.63      4.87 o
  11   0   2       16.63       16.12      4.82 o
  12   0   2      984.66      993.13     28.25 o
  13   0   2        5.03       -5.26      6.18 o
  14   0   2       69.01       88.13     12.76 o
 -15   1   2      219.17      256.11      9.45 o
 -14   1   2      325.20      333.78     10.01 o
 -13   1   2      256.03      252.72      8.33 o
 -12   1   2       46.56       50.72      4.69 o
 -11   1   2     4148.82     4032.62     63.81 o
 -10   1   2       33.85       27.91      3.00 o
  -9   1   2     1317.71     1289.97     19.30 o
  -8   1   2      640.84      673.50     11.03 o
  -7   1   2     1682.39     1726.20     24.49 o
  -6   1   2       15.02       29.97      2.90 o
  -5   1   2      493.11      475.71      6.75 o
  -4   1   2     5535.21     5364.40     70.23 o
  -3   1   2     4848.50     4678.00     55.47 o
  -2   1   2      129.83      140.80      3.29 o
  -1   1   2      314.87      313.44      5.52 o
   0   1   2      254.91      246.18      6.38 o
   1   1   2     2122.21     2000.76     41.27 o
   2   1   2    12158.73    11553.47    151.66 o
   3   1   2      457.99      475.37     10.61 o
   4   1   2     2411.82     2380.92     43.35 o
   5   1   2     6859.64     7593.34    134.03 o
   6   1   2      965.44      842.42     17.66 o
   7   1   2      221.02      203.18      6.84 o
   8   1   2      245.72      233.06      7.83 o
   9   1   2     1999.31     2008.29     39.37 o
  10   1   2      434.43      462.15     12.92 o
  11   1   2      162.91      149.42      7.69 o
  12   1   2       98.16      109.77      7.22 o
  13   1   2       69.05       81.04      6.77 o
 -15   2   2      191.09      169.77      8.91 o
 -14   2   2      700.89      648.07     17.30 o
 -13   2   2      529.25      517.03     14.44 o
 -12   2   2     2035.45     2016.31     81.45 o
 -11   2   2       31.85       30.15      3.40 o
 -10   2   2      584.41      599.65     13.77 o
  -9   2   2       30.35       40.94      2.26 o
  -8   2   2     1494.44     1470.97     21.42 o
  -7   2   2       44.16       33.85      2.11 o
  -6   2   2       58.02       95.89      6.62 o
  -5   2   2     2861.67     2846.69     49.72 o
  -4   2   2      612.50      563.78      9.86 o
  -3   2   2     2991.20     2883.55     43.38 o
  -2   2   2      378.88      367.53     16.60 o
  -1   2   2    36700.18    35313.60    455.63 o
   0   2   2      567.27      565.40      9.22 o
   1   2   2    31496.40    31303.44   1179.27 o
   2   2   2     7932.62     7845.25    116.79 o
   3   2   2     1527.54     1507.06     28.73 o
   4   2   2     1837.41     1883.27     70.05 o
   5   2   2     1320.20     1276.77     24.86 o
   6   2   2      159.84      128.68      8.56 o
   7   2   2      722.69      732.09     20.09 o
   8   2   2       75.12       75.01      6.66 o
   9   2   2      105.85       95.47      5.82 o
  10   2   2        0.25       -2.65      4.18 o
  11   2   2      306.22      284.56     10.35 o
  12   2   2      218.41      211.78      9.26 o
  13   2   2      360.50      394.91     13.23 o
 -15   3   2       78.82       90.65     10.82 o
 -14   3   2      155.44      190.58     14.91 o
 -13   3   2      479.38      479.78     19.30 o
 -12   3   2      237.45      219.00      8.73 o
 -11   3   2       84.97       70.27      5.16 o
 -10   3   2        0.14       -1.68      1.68 o
  -9   3   2       37.38       32.75      2.37 o
  -8   3   2      247.99      269.18     10.63 o
  -7   3   2     5241.00     5639.72     97.53 o
  -6   3   2       18.86       14.98      2.27 o
  -5   3   2     1091.20     1041.78     19.72 o
  -4   3   2      710.01      739.37     14.28 o
  -3   3   2      266.05      290.82      5.29 o
  -2   3   2      261.76      246.31      4.52 o
  -1   3   2     2654.55     2678.00     34.86 o
   0   3   2     2935.80     3020.14    111.94 o
   1   3   2     1188.01     1215.84     22.00 o
   2   3   2        7.13        2.88      1.54 o
   3   3   2        0.02       -1.87      2.17 o
   4   3   2      212.84      330.08      8.25 o
   5   3   2        1.63        1.56      1.11 o
   6   3   2      846.25      930.02     19.45 o
   7   3   2       94.33       94.11      5.13 o
   8   3   2      380.36      322.51      9.76 o
   9   3   2      271.39      255.98     16.72 o
  10   3   2      737.87      725.93     17.88 o
  11   3   2      402.57      417.31     12.73 o
  12   3   2       56.64       63.18      5.94 o
  13   3   2      603.39      614.75     17.49 o
 -14   4   2       42.44       51.25      5.73 o
 -13   4   2      109.74       92.50      7.04 o
 -12   4   2      485.66      515.55     14.26 o
 -11   4   2      328.78      319.54     10.35 o
 -10   4   2      537.56      528.08     10.76 o
  -9   4   2       39.79       29.85      3.52 o
  -8   4   2      199.14      201.97      8.05 o
  -7   4   2      260.92      256.95      7.24 o
  -6   4   2      285.54      293.34      7.52 o
  -5   4   2      657.61      670.11     13.25 o
  -4   4   2     2510.23     2525.28     43.33 o
  -3   4   2      418.69      394.36      7.15 o
  -2   4   2     1690.46     1773.78     30.83 o
  -1   4   2        3.95        9.54      1.46 o
   0   4   2      279.59      274.01      6.30 o
   1   4   2       24.82       23.98      3.31 o
   2   4   2       86.93      101.28      3.98 o
   3   4   2     1476.06     1571.52     28.77 o
   4   4   2       17.30       21.88      3.39 o
   5   4   2      278.41      285.28      8.00 o
   6   4   2        1.21       -0.46      2.27 o
   7   4   2       83.42       81.66      4.95 o
   8   4   2       71.96       68.16      4.97 o
   9   4   2      533.36      468.44     14.63 o
  10   4   2      183.25      163.20      7.78 o
  11   4   2       35.21       30.96      4.70 o
  12   4   2       90.95      103.05      7.27 o
 -13   5   2       50.39       49.61     10.72 o
 -12   5   2       41.48       38.17      4.67 o
 -11   5   2        7.72        3.03      4.32 o
 -10   5   2       39.14       41.57      5.44 o
  -9   5   2      113.10      130.00      6.06 o
  -8   5   2      330.43      362.52     11.49 o
  -7   5   2       48.62       49.11      3.39 o
  -6   5   2      170.47      143.55      4.98 o
  -5   5   2      575.67      659.35     13.39 o
  -4   5   2       84.79       84.84      3.59 o
  -3   5   2      681.47      646.72     12.93 o
  -2   5   2     1704.36     1826.29     27.97 o
  -1   5   2       43.76       41.20      2.40 o
   0   5   2      504.53      510.78      9.32 o
   1   5   2      169.30      192.50      5.60 o
   2   5   2        5.50       12.56      2.62 o
   3   5   2       19.06       21.08      2.56 o
   4   5   2       57.12       50.44      3.47 o
   5   5   2      160.04      144.68      5.69 o
   6   5   2        6.24        8.31      2.78 o
   7   5   2        0.87       -2.67      2.67 o
   8   5   2       43.13       50.98      4.53 o
   9   5   2        2.06        1.15      3.11 o
  10   5   2       19.14       16.64      5.77 o
  11   5   2      293.95      285.80     10.65 o
  12   5   2      315.84      303.95     13.88 o
 -13   6   2        2.84       -6.51      6.51 o
 -12   6   2      223.53      223.91     12.72 o
 -11   6   2      322.25      341.67     14.62 o
 -10   6   2       15.38       12.53      5.24 o
  -9   6   2        0.41        2.28      2.90 o
  -8   6   2        0.74        3.53      2.79 o
  -7   6   2       86.89       89.86      4.56 o
  -6   6   2       59.53       58.13      4.01 o
  -5   6   2       70.47       66.68      3.68 o
  -4   6   2      353.96      361.29      8.76 o
  -3   6   2       30.37       37.68      2.93 o
  -2   6   2       59.27       49.50      2.85 o
  -1   6   2     2547.29     2743.50     41.42 o
   0   6   2      610.52      611.62     11.20 o
   1   6   2      210.33      199.44      5.41 o
   2   6   2       53.75       51.71      4.19 o
   3   6   2        5.00        5.27      2.33 o
   4   6   2        1.95        1.28      2.59 o
   5   6   2      455.36      449.68     11.24 o
   6   6   2       22.85       24.95      5.58 o
   7   6   2       12.89       18.41      3.62 o
   8   6   2       16.90       10.09      3.39 o
   9   6   2        8.90       14.13      4.11 o
  10   6   2      666.06      636.29     16.84 o
  11   6   2       36.71       29.32      5.65 o
 -11   7   2        0.05       -0.69      4.95 o
 -10   7   2       42.73       39.71      7.56 o
  -9   7   2      178.30      159.70     10.79 o
  -8   7   2       10.00       11.99      7.24 o
  -7   7   2      368.54      332.88     12.87 o
  -6   7   2      171.17      174.27      9.18 o
  -5   7   2       22.62       21.18      3.78 o
  -4   7   2        1.17        3.92      2.74 o
  -3   7   2      240.27      219.10      7.15 o
  -2   7   2       49.69       56.81      3.30 o
  -1   7   2      389.23      396.63      8.54 o
   0   7   2      109.71      115.41      4.54 o
   1   7   2        5.28        3.66      2.24 o
   2   7   2       37.59       36.91      4.21 o
   3   7   2       85.19       78.99      4.71 o
   4   7   2       99.31      106.11      5.49 o
   5   7   2      291.64      282.17      8.79 o
   6   7   2       56.22       72.36      5.10 o
   7   7   2      219.20      219.87      8.28 o
   8   7   2       44.73       38.54      7.52 o
   9   7   2       62.01       62.46      5.52 o
  10   7   2       37.49       42.17      6.91 o
 -10   8   2       61.30       53.42      7.64 o
  -9   8   2      763.21      716.29     23.21 o
  -8   8   2      273.88      260.76     17.32 o
  -7   8   2       28.59       11.85      5.25 o
  -6   8   2      171.36      172.36     10.22 o
  -5   8   2      257.40      282.04     12.10 o
  -4   8   2      126.64      123.96      6.50 o
  -3   8   2        0.18       -0.98      2.39 o
  -2   8   2       48.40       42.83      3.34 o
  -1   8   2       72.53       71.11      3.96 o
   0   8   2        7.37        2.31      2.44 o
   1   8   2      407.36      410.61     10.98 o
   2   8   2     1625.82     1651.31     31.55 o
   3   8   2       14.55       19.36      3.48 o
   4   8   2      224.97      215.27      7.83 o
   5   8   2       94.05       98.42      5.83 o
   6   8   2       17.39       20.58      5.63 o
   7   8   2       63.33       58.12      6.87 o
   8   8   2        6.26        5.76      4.86 o
  -8   9   2       69.45       77.07     11.69 o
  -7   9   2      286.90      232.78     17.35 o
  -6   9   2        0.10        7.86      5.17 o
  -5   9   2      147.19      177.34      8.88 o
  -4   9   2       60.74       76.01      5.73 o
  -3   9   2        0.41       -0.98      3.20 o
  -2   9   2       14.23        5.72      4.43 o
  -1   9   2      183.08      192.69     10.09 o
   0   9   2      424.83      426.70     11.86 o
   1   9   2       20.94       24.72      4.07 o
   2   9   2      199.96      207.48      8.83 o
   3   9   2      464.54      453.52     18.57 o
   4   9   2      200.44      213.32      9.37 o
   5   9   2      154.21      139.51      9.00 o
   6   9   2       10.14       11.59      5.04 o
  -4  10   2       14.75       16.15      4.43 o
  -3  10   2        4.49        4.92      3.89 o
  -2  10   2       48.73       61.90      5.61 o
  -1  10   2        0.03       -3.40      3.40 o
   0  10   2        5.49        1.30      3.76 o
   1  10   2      192.65      169.51     10.36 o
   2  10   2        4.98        6.03      5.05 o
   3  10   2       57.89       54.54      5.49 o
 -15   1   3        6.30       10.31      3.60 o
 -14   1   3        3.09        4.11      3.99 o
 -13   1   3       58.72       58.46      6.10 o
 -12   1   3       12.05       15.02      3.03 o
 -11   1   3      978.16      928.59     17.50 o
 -10   1   3      474.13      482.84     10.68 o
  -9   1   3       36.56       46.94      2.48 o
  -8   1   3      978.01     1047.60     15.78 o
  -7   1   3     1233.15     1321.76     18.75 o
  -6   1   3      490.98      506.06      7.34 o
  -5   1   3     1023.32     1039.25     13.36 o
  -4   1   3     5720.04     5495.74     64.25 o
  -3   1   3      905.74      937.05     10.66 o
  -2   1   3      468.21      483.21      5.72 o
  -1   1   3     1381.82     1318.63     46.30 o
   0   1   3       79.50       83.11      2.13 o
   1   1   3     4481.46     4153.68    109.16 o
   2   1   3       55.57       58.74      2.09 o
   3   1   3        2.04       -0.71      1.80 o
   4   1   3     3096.50     3551.98     63.95 o
   5   1   3     4145.27     4439.79    105.83 o
   6   1   3      230.04      207.32      6.79 o
   7   1   3      208.17      286.52      8.60 o
   8   1   3      215.12      255.08      8.44 o
   9   1   3      575.28      591.53     15.41 o
  10   1   3       49.27       41.50      6.67 o
  11   1   3        3.68        1.30      3.45 o
  12   1   3       12.77       13.88      4.04 o
  13   1   3        3.84        4.23      3.97 o
 -15   2   3       35.67       31.95      4.93 o
 -14   2   3      165.48      188.25      8.64 o
 -13   2   3       72.21       74.44      4.97 o
 -12   2   3     1602.17     1621.16     28.40 o
 -11   2   3     1594.89     1598.09     23.90 o
 -10   2   3      558.40      563.39      9.89 o
  -9   2   3       18.25       21.44      1.91 o
  -8   2   3       16.07       20.45      1.99 o
  -7   2   3       10.22        8.61      1.41 o
  -6   2   3      509.93      477.36      8.82 o
  -5   2   3      326.33      337.95      7.59 o
  -4   2   3     1126.36     1126.18     17.26 o
  -3   2   3       27.82       27.49      1.85 o
  -2   2   3     7389.98     7342.20    121.86 o
  -1   2   3     4577.16     4702.04     71.00 o
   0   2   3    34937.20    33743.05    490.93 o
   1   2   3     9939.04     9920.18    190.47 o
   2   2   3      918.27      881.25     18.74 o
   3   2   3     3892.22     4050.90     61.19 o
   4   2   3       11.61        9.16      2.05 o
   5   2   3       94.57       78.82      4.20 o
   6   2   3      642.91      628.42     14.28 o
   7   2   3      207.15      207.44      8.04 o
   8   2   3      275.25      286.03     13.97 o
   9   2   3      433.27      387.52     11.60 o
  10   2   3      867.45      785.54     39.04 o
  11   2   3      326.36      323.51     11.28 o
  12   2   3        2.96        0.72      3.71 o
  13   2   3      108.51      105.36      7.71 o
 -15   3   3       50.11       59.83      5.95 o
 -14   3   3       37.11       42.70      7.50 o
 -13   3   3       10.31        7.62      4.30 o
 -12   3   3        0.40        0.45      3.21 o
 -11   3   3      236.62      233.27      6.28 o
 -10   3   3      722.28      721.45     13.50 o
  -9   3   3      886.59      955.95     18.81 o
  -8   3   3       89.74      103.43      5.11 o
  -7   3   3       89.15       94.99      4.95 o
  -6   3   3      304.85      390.84     11.10 o
  -5   3   3      842.27      842.68     16.21 o
  -4   3   3      161.32      143.52      6.04 o
  -3   3   3       26.48       41.32      3.44 o
  -2   3   3      140.26      163.56      3.43 o
  -1   3   3     3145.58     3268.27     48.71 o
   0   3   3      741.23      801.54     14.94 o
   1   3   3     1439.30     1352.76     24.45 o
   2   3   3      437.41      438.39      9.69 o
   3   3   3        7.71        7.52      1.95 o
   4   3   3      118.20      137.74      5.11 o
   5   3   3      192.81      171.32      6.07 o
   6   3   3      256.62      266.84     15.71 o
   7   3   3       67.45       60.11      4.46 o
   8   3   3      653.64      668.90     16.01 o
   9   3   3       32.14       38.39      4.49 o
  10   3   3        2.75       -0.56      3.42 o
  11   3   3        7.84        8.81      3.80 o
  12   3   3      159.53      201.44      9.83 o
 -14   4   3       21.88       25.26      4.71 o
 -13   4   3      206.42      212.51     10.28 o
 -12   4   3      165.40      157.98      7.59 o
 -11   4   3      104.03       99.79      5.88 o
 -10   4   3       36.43       23.39      3.37 o
  -9   4   3       64.82       50.91     10.90 o
  -8   4   3       12.62       11.34      3.22 o
  -7   4   3        0.05        1.64      1.79 o
  -6   4   3      853.97      786.54     20.01 o
  -5   4   3      470.54      460.97      8.13 o
  -4   4   3     1502.07     1493.94     33.63 o
  -3   4   3        1.34        3.48      0.97 o
  -2   4   3        8.23       11.83      2.04 o
  -1   4   3     4572.71     4941.60     73.37 o
   0   4   3      132.34       95.55      3.50 o
   1   4   3     2459.71     2805.68     49.05 o
   2   4   3     3117.05     3019.80     52.90 o
   3   4   3      319.82      366.08      8.75 o
   4   4   3      485.85      496.23     11.55 o
   5   4   3      398.97      394.89     14.82 o
   6   4   3      113.40      104.56      5.23 o
   7   4   3      181.29      168.80      8.49 o
   8   4   3        1.57       -1.24      2.80 o
   9   4   3      300.07      315.53     10.42 o
  10   4   3      557.61      489.90     19.42 o
  11   4   3       37.48       37.78      5.15 o
  12   4   3       62.52       85.87      6.95 o
 -14   5   3        2.69       11.77      5.78 o
 -13   5   3       25.98       18.28      7.02 o
 -12   5   3      252.90      218.59     15.44 o
 -11   5   3       11.15       12.75      3.46 o
 -10   5   3      224.31      221.52      7.87 o
  -9   5   3      244.36      266.41      8.06 o
  -8   5   3      587.65      597.77     17.55 o
  -7   5   3      145.84      119.34      4.49 o
  -6   5   3      375.02      399.28      9.07 o
  -5   5   3      236.34      220.10      4.76 o
  -4   5   3     1378.01     1532.23     23.81 o
  -3   5   3     8421.20     8646.25    143.39 o
  -2   5   3      360.95      401.65      7.73 o
  -1   5   3     1281.44     1230.09     22.97 o
   0   5   3      417.99      432.60      8.51 o
   1   5   3      211.67      208.46      5.90 o
   2   5   3      231.75      217.00      7.47 o
   3   5   3      460.20      432.61     10.18 o
   4   5   3     1839.59     1857.49     34.43 o
   5   5   3     1484.40     1483.14     28.51 o
   6   5   3      532.98      572.04     13.92 o
   7   5   3       72.79       60.94      4.73 o
   8   5   3      105.73      102.89      6.16 o
   9   5   3      255.65      222.41      8.92 o
  10   5   3      516.51      479.30     14.02 o
  11   5   3      267.93      281.70     10.84 o
 -13   6   3      153.26      156.63     11.47 o
 -12   6   3       11.14        2.39      4.92 o
 -11   6   3      403.39      415.43     16.28 o
 -10   6   3      224.94      228.41     16.73 o
  -9   6   3      153.57      150.07     21.93 o
  -8   6   3      219.24      206.26     10.19 o
  -7   6   3      411.21      404.07      9.71 o
  -6   6   3     1004.76      950.97     18.53 o
  -5   6   3      703.08      696.67     14.17 o
  -4   6   3      137.03      131.93      4.65 o
  -3   6   3      229.58      258.68      6.16 o
  -2   6   3      907.92      931.22     15.66 o
  -1   6   3      288.40      321.98      8.45 o
   0   6   3        4.86        4.88      2.48 o
   1   6   3       10.08        8.67      2.31 o
   2   6   3     1405.74     1411.17     26.78 o
   3   6   3       12.47        9.28      4.51 o
   4   6   3       19.44       16.31      2.98 o
   5   6   3      131.72      123.53      5.84 o
   6   6   3       27.78       32.85      3.84 o
   7   6   3      923.47      950.69     47.81 o
   8   6   3       39.89       40.56      5.81 o
   9   6   3      437.19      470.85     17.95 o
  10   6   3        1.00        2.71      3.79 o
 -12   7   3       37.87       42.12      7.25 o
 -11   7   3        8.90        5.65      5.20 o
 -10   7   3      245.73      224.58     17.32 o
  -9   7   3      214.23      188.73     15.63 o
  -8   7   3       38.94       41.79      6.09 o
  -7   7   3       12.93       11.24      4.57 o
  -6   7   3       59.52       66.79      6.47 o
  -5   7   3       21.84       22.60      7.65 o
  -4   7   3      970.26     1006.43     17.25 o
  -3   7   3      169.71      171.09      5.09 o
  -2   7   3        6.36        7.96      2.11 o
  -1   7   3      406.24      383.52     10.08 o
   0   7   3      319.55      301.68      8.70 o
   1   7   3      176.27      175.60      5.74 o
   2   7   3       60.88       63.60      4.34 o
   3   7   3     2326.15     2289.49     42.15 o
   4   7   3      890.99      916.08     19.37 o
   5   7   3      457.55      467.81     12.16 o
   6   7   3      169.33      163.47      7.16 o
   7   7   3       16.10       16.57      3.64 o
   8   7   3      162.42      190.21      8.26 o
   9   7   3      205.39      175.75      8.39 o
 -10   8   3      738.80      730.74     23.99 o
  -9   8   3      286.39      286.32     18.90 o
  -8   8   3      416.02      436.15     23.75 o
  -7   8   3      392.69      400.31     15.17 o
  -6   8   3      616.70      626.43     19.55 o
  -5   8   3      203.62      202.75      8.63 o
  -4   8   3      187.41      177.16     12.07 o
  -3   8   3        7.57        8.33      4.32 o
  -2   8   3      395.02      400.16     11.00 o
  -1   8   3       97.54      101.34      5.70 o
   0   8   3      430.52      443.87     10.00 o
   1   8   3      784.83      805.80     15.38 o
   2   8   3        1.74        1.92      2.64 o
   3   8   3     1347.83     1397.10     27.70 o
   4   8   3       50.46       44.06      6.25 o
   5   8   3      333.58      367.46     10.70 o
   6   8   3        0.18       -2.18      3.16 o
   7   8   3      707.84      715.41     40.94 o
   8   8   3       75.02       84.44      8.31 o
  -8   9   3        5.40        9.70      7.26 o
  -7   9   3      141.81      147.56     14.76 o
  -6   9   3       28.52       36.30      5.11 o
  -5   9   3      123.22      135.05      7.30 o
  -4   9   3        7.20        1.57      3.52 o
  -3   9   3       84.87       83.67      5.78 o
  -2   9   3       37.18       36.61      4.48 o
  -1   9   3      108.06      112.26      6.38 o
   0   9   3        6.36        3.61      2.83 o
   1   9   3     1929.38     1893.44     31.62 o
   2   9   3     1021.47     1009.88     18.91 o
   3   9   3       10.33        6.31      3.06 o
   4   9   3        5.48        5.06      3.47 o
   5   9   3       62.46       72.37      6.98 o
  -4  10   3      215.55      242.04      9.89 o
  -3  10   3       25.03       28.34      4.67 o
  -2  10   3        8.24       14.12      4.09 o
  -1  10   3        5.37        3.68      6.27 o
   0  10   3       19.98       15.42      4.17 o
   1  10   3        0.12       -1.76      3.85 o
   2  10   3      634.40      588.18     19.38 o
 -16   0   4      286.94      306.22     26.84 o
 -15   0   4      587.65      594.66     19.99 o
 -14   0   4     2444.41     2409.77     57.70 o
 -13   0   4     1931.60     1922.67    112.93 o
 -12   0   4     1841.51     1876.38     45.22 o
 -11   0   4     6803.81     6643.60    115.52 o
 -10   0   4      138.37      141.83      5.30 o
  -9   0   4     1787.30     1751.09     32.34 o
  -8   0   4      131.92      138.49      5.30 o
  -7   0   4     2321.79     2224.64     48.19 o
  -6   0   4      630.28      611.13     11.86 o
  -5   0   4     1690.17     1598.88     27.72 o
  -4   0   4      597.94      517.19      9.83 o
  -3   0   4      695.56      720.62     12.95 o
  -2   0   4    37022.34    33794.87    913.28 o
  -1   0   4     2683.04     2330.53     73.43 o
   0   0   4      353.58      323.12     12.69 o
   1   0   4      478.88      484.53     18.05 o
   2   0   4     1455.08     1578.25     51.92 o
   3   0   4     3353.52     3204.92    102.40 o
   4   0   4      118.77       82.55      7.76 o
   5   0   4     1508.51     1620.94     55.37 o
   6   0   4     1193.53     1082.09     39.67 o
   7   0   4       91.09       95.67      9.56 o
   8   0   4      707.67      678.01     28.90 o
   9   0   4       78.37       59.82      9.30 o
  10   0   4      555.35      567.19     27.17 o
  11   0   4      175.08      178.77     15.30 o
  12   0   4      366.38      347.20     21.95 o
 -16   1   4      205.67      249.37      8.95 o
 -15   1   4      380.51      392.84     10.98 o
 -14   1   4      233.81      257.33      8.60 o
 -13   1   4      152.88      160.97      8.93 o
 -12   1   4     3724.08     3709.49     59.25 o
 -11   1   4      304.40      310.24      6.83 o
 -10   1   4      382.37      377.19      7.47 o
  -9   1   4      507.40      499.59      8.31 o
  -8   1   4     2785.92     2733.34     33.86 o
  -7   1   4     1723.86     1980.39     24.85 o
  -6   1   4     6391.23     6630.44     85.84 o
  -5   1   4      112.36      115.09      2.54 o
  -4   1   4     1308.34     1304.58     15.95 o
  -3   1   4      189.17      212.29      3.52 o
  -2   1   4     3199.77     2998.37     54.33 o
  -1   1   4        5.75       14.27      1.65 o
   0   1   4       16.49       11.90      2.46 o
   1   1   4      399.57      357.23      6.50 o
   2   1   4      431.31      425.29      7.69 o
   3   1   4      405.57      376.74      7.10 o
   4   1   4     1706.79     2023.80     42.31 o
   5   1   4       58.32       35.59      4.39 o
   6   1   4       50.02       44.70      3.70 o
   7   1   4      414.05      392.18     10.72 o
   8   1   4     1012.30     1039.67     22.61 o
   9   1   4     1299.77     1253.07     45.22 o
  10   1   4      107.00       97.90      6.48 o
  11   1   4      308.67      322.29     11.34 o
  12   1   4      779.19      829.03     41.88 o
 -16   2   4      712.23      843.84     21.43 o
 -15   2   4      300.12      325.42     17.79 o
 -14   2   4      135.15      135.58      7.64 o
 -13   2   4      390.00      375.77      9.93 o
 -12   2   4     1237.73     1233.31     19.85 o
 -11   2   4       28.60       27.55      2.41 o
 -10   2   4     1032.30     1010.48     18.28 o
  -9   2   4      936.45      871.51     15.08 o
  -8   2   4       43.02       59.56      2.58 o
  -7   2   4      412.21      365.50      8.42 o
  -6   2   4      960.20      991.29     15.66 o
  -5   2   4     1782.84     1765.06     21.82 o
  -4   2   4       67.31       72.97      3.76 o
  -3   2   4      909.27      926.82     17.14 o
  -2   2   4     7275.96     7376.71     97.12 o
  -1   2   4      130.34      176.10      4.54 o
   0   2   4     1561.57     1599.90     21.60 o
   1   2   4        7.13        5.31      1.37 o
   2   2   4       74.78       56.38      3.02 o
   3   2   4     1402.41     1435.30     22.83 o
   4   2   4     2115.67     2160.16     40.24 o
   5   2   4      407.49      422.26     10.51 o
   6   2   4      386.90      352.75     11.50 o
   7   2   4        5.52        3.22      2.65 o
   8   2   4      447.79      435.59     12.11 o
   9   2   4        4.20        5.30      3.27 o
  10   2   4      654.72      598.59     16.08 o
  11   2   4      579.10      518.76     15.14 o
  12   2   4       65.94       68.22      6.55 o
 -15   3   4      672.29      728.37     18.84 o
 -14   3   4      322.80      330.71     14.71 o
 -13   3   4      219.54      219.33      9.74 o
 -12   3   4      367.95      389.13     11.37 o
 -11   3   4        4.68        3.68      3.07 o
 -10   3   4     1023.87     1019.97     20.17 o
  -9   3   4     1147.56     1181.90     19.70 o
  -8   3   4     2509.78     2556.79     45.96 o
  -7   3   4      460.10      469.12     12.77 o
  -6   3   4      229.43      244.59      4.98 o
  -5   3   4      383.92      376.63     11.14 o
  -4   3   4      532.61      501.97     13.28 o
  -3   3   4        0.45        8.64      2.61 o
  -2   3   4      100.56       91.28      2.17 o
  -1   3   4      199.17      162.93      4.09 o
   0   3   4       88.48       97.21      3.54 o
   1   3   4      370.68      372.70      8.23 o
   2   3   4      162.44      138.06      6.19 o
   3   3   4     1103.03      996.99     19.86 o
   4   3   4        0.29        2.30      1.99 o
   5   3   4     1485.23     1620.51     40.19 o
   6   3   4       19.95       14.56      2.85 o
   7   3   4      295.58      270.07      8.93 o
   8   3   4      259.92      262.77      9.21 o
   9   3   4      139.30      186.78      8.95 o
  10   3   4      243.48      246.02      9.54 o
  11   3   4        1.78        1.31      3.77 o
  12   3   4        1.95        2.22      4.08 o
 -15   4   4       63.03       58.89      8.15 o
 -14   4   4       34.78       37.93      6.69 o
 -13   4   4      445.93      421.98     12.49 o
 -12   4   4       89.33       84.59      5.70 o
 -11   4   4      149.47      147.01      5.15 o
 -10   4   4        9.16        3.90      5.46 o
  -9   4   4       83.95       78.76      9.80 o
  -8   4   4        2.35        2.63      1.91 o
  -7   4   4       78.83       90.68      4.07 o
  -6   4   4        7.53        6.17      3.20 o
  -5   4   4      133.00      145.66     12.78 o
  -4   4   4      746.96      808.58     19.99 o
  -3   4   4      223.72      262.94      8.85 o
  -2   4   4      933.93     1081.98     17.43 o
  -1   4   4     1110.13     1152.16     18.51 o
   0   4   4     8017.81     8459.32    143.90 o
   1   4   4      157.70      183.95      5.32 o
   2   4   4     5649.62     5759.94     99.04 o
   3   4   4      848.53      801.82     21.71 o
   4   4   4      397.12      389.83      9.88 o
   5   4   4        4.03        3.81      2.44 o
   6   4   4      731.86      696.40     16.05 o
   7   4   4        5.38        4.76      2.96 o
   8   4   4      137.54      133.99      6.74 o
   9   4   4      328.46      299.18     10.50 o
  10   4   4        1.24       -2.20      3.39 o
  11   4   4       48.04       30.89      5.89 o
 -14   5   4       12.57       10.75      5.88 o
 -13   5   4      311.45      314.25     14.36 o
 -12   5   4       87.11       85.12      8.09 o
 -11   5   4        0.02        6.51      6.40 o
 -10   5   4       19.82       22.83      3.09 o
  -9   5   4       10.97       12.31      2.55 o
  -8   5   4      304.30      310.63      7.88 o
  -7   5   4      100.51      117.69      7.26 o
  -6   5   4      167.28      169.51      8.27 o
  -5   5   4      348.39      376.58     12.14 o
  -4   5   4      461.24      451.73     13.42 o
  -3   5   4      565.93      572.80     10.33 o
  -2   5   4      381.45      401.90      7.88 o
  -1   5   4      205.94      231.26      5.49 o
   0   5   4     3805.27     4003.86     69.48 o
   1   5   4      880.94      861.80     17.05 o
   2   5   4      151.38      153.70      6.22 o
   3   5   4      142.52      153.42      5.63 o
   4   5   4      472.85      469.75     11.28 o
   5   5   4       20.19       12.53      3.57 o
   6   5   4        0.29       -0.40      2.82 o
   7   5   4       81.85       79.60      7.50 o
   8   5   4       15.74       13.95      4.36 o
   9   5   4       60.48       67.04      5.64 o
  10   5   4       29.56       32.75      5.14 o
  11   5   4       77.49       77.24      6.64 o
 -13   6   4      264.26      301.37     20.35 o
 -12   6   4      182.14      174.45     20.17 o
 -11   6   4       32.04       17.69      8.42 o
 -10   6   4        0.71       -3.59     14.08 o
  -9   6   4       15.56       11.70      4.81 o
  -8   6   4        6.42       12.54      4.52 o
  -7   6   4       76.87       70.19      6.25 o
  -6   6   4      190.71      191.25      9.35 o
  -5   6   4       13.80       21.26      5.74 o
  -4   6   4       57.83       43.67      4.30 o
  -3   6   4     1532.17     1591.17     25.55 o
  -2   6   4        4.74        5.31      1.87 o
  -1   6   4      319.91      343.82      7.48 o
   0   6   4        1.63       -0.48      1.73 o
   1   6   4      778.57      753.79     15.57 o
   2   6   4      102.60      100.20      4.85 o
   3   6   4      494.65      496.18     11.85 o
   4   6   4      292.38      297.53      8.72 o
   5   6   4        7.16        3.21      4.02 o
   6   6   4      187.66      189.64     12.21 o
   7   6   4       66.36       65.47      5.10 o
   8   6   4       22.08       29.82      5.62 o
   9   6   4        2.45       -0.63      3.61 o
  10   6   4       13.30        8.08      6.57 o
 -12   7   4      597.88      595.69     48.11 o
 -11   7   4       17.91       15.04      8.64 o
 -10   7   4        0.53       -3.40      5.03 o
  -9   7   4       75.35       68.13      7.50 o
  -8   7   4      280.89      268.92     12.04 o
  -7   7   4       48.79       46.67      6.07 o
  -6   7   4        1.87       -1.48      3.74 o
  -5   7   4       54.62       67.30      6.34 o
  -4   7   4      439.17      437.28     17.50 o
  -3   7   4      318.79      338.00      8.88 o
  -2   7   4       10.12        7.17      2.11 o
  -1   7   4      871.85      935.61     16.65 o
   0   7   4      755.51      764.30     14.23 o
   1   7   4      633.87      637.08     12.50 o
   2   7   4      598.59      587.51     13.53 o
   3   7   4      170.52      173.90      6.94 o
   4   7   4      515.46      514.24     12.85 o
   5   7   4        3.88        3.81      2.90 o
   6   7   4       23.07       33.00      4.18 o
   7   7   4        0.06        4.52      3.29 o
   8   7   4      313.58      304.64     10.39 o
 -10   8   4      269.59      297.27     20.59 o
  -9   8   4      273.96      279.00     13.63 o
  -8   8   4        6.82        7.08      6.58 o
  -7   8   4      281.22      278.78     12.76 o
  -6   8   4       29.22       25.82      7.76 o
  -5   8   4      159.09      159.06      7.29 o
  -4   8   4       17.53       13.87      3.66 o
  -3   8   4        3.08        4.04      2.98 o
  -2   8   4      123.17      122.28      6.16 o
  -1   8   4       22.86       18.36      2.77 o
   0   8   4      151.10      154.78      5.64 o
   1   8   4      170.31      169.82      7.67 o
   2   8   4      342.60      323.52      8.53 o
   3   8   4      264.27      257.85      8.69 o
   4   8   4       11.52        9.39      3.35 o
   5   8   4        2.77       -0.76      3.26 o
   6   8   4        6.84        0.97      3.39 o
   7   8   4       15.05       14.79      3.94 o
  -8   9   4      586.43      636.91     21.01 o
  -7   9   4       16.98       10.73      4.36 o
  -6   9   4      130.09      132.20      7.42 o
  -5   9   4       38.77       36.44      4.69 o
  -4   9   4       82.91       97.86      6.19 o
  -3   9   4       44.11       47.09      4.79 o
  -2   9   4        0.73       -1.63      3.17 o
  -1   9   4      170.73      198.73      8.13 o
   0   9   4        4.26        3.93      3.56 o
   1   9   4        1.64       -1.05      2.64 o
   2   9   4       94.44      110.36      8.20 o
   3   9   4       46.02       35.26      3.86 o
   4   9   4        1.40        4.07      4.01 o
   5   9   4        0.15       -3.43      3.89 o
  -4  10   4        0.02       -3.07      7.50 o
  -3  10   4       66.64       66.95      7.68 o
  -2  10   4       85.80       82.71      8.08 o
  -1  10   4      173.98      182.53     10.83 o
   0  10   4      139.82      150.12      9.91 o
   1  10   4       35.03       28.87      6.00 o
 -16   1   5       43.07       43.85      5.24 o
 -15   1   5        0.57       -1.33      2.85 o
 -14   1   5       24.69       21.00      3.44 o
 -13   1   5      377.63      394.56      8.45 o
 -12   1   5     1100.79     1109.92     17.67 o
 -11   1   5      125.85      126.19      4.25 o
 -10   1   5      341.09      323.64      6.48 o
  -9   1   5      130.13       96.81      3.00 o
  -8   1   5     3348.28     3612.45     54.17 o
  -7   1   5     5990.71     6796.46     80.23 o
  -6   1   5     1339.45     1417.81     17.78 o
  -5   1   5        3.46        1.20      0.98 o
  -4   1   5        8.47       13.61      1.21 o
  -3   1   5     1564.05     1491.94     18.16 o
  -2   1   5      490.45      452.60      7.11 o
  -1   1   5     1227.15     1215.90     23.82 o
   0   1   5      967.18      955.46     18.12 o
   1   1   5      565.00      524.89     10.81 o
   2   1   5        5.78        6.15      1.49 o
   3   1   5      197.00      189.67      4.56 o
   4   1   5      163.48      151.44      3.98 o
   5   1   5     3192.00     3364.95     80.95 o
   6   1   5      954.60     1037.35     21.86 o
   7   1   5       96.44       91.87      6.60 o
   8   1   5      113.32      101.72      6.28 o
   9   1   5       23.85       19.67      4.19 o
  10   1   5      270.39      273.58     12.81 o
  11   1   5      169.47      167.66     11.35 o
  12   1   5       14.44       17.20      5.94 o
 -16   2   5      102.74       99.88      8.12 o
 -15   2   5      177.57      181.71      7.45 o
 -14   2   5       93.57       97.48      7.22 o
 -13   2   5       21.85       19.54      2.54 o
 -12   2   5     1227.89     1277.56     19.89 o
 -11   2   5     2372.20     2388.06     34.19 o
 -10   2   5      479.95      490.41      8.80 o
  -9   2   5      145.28      165.36      4.50 o
  -8   2   5      290.26      282.35      5.16 o
  -7   2   5      270.25      314.29      5.86 o
  -6   2   5       60.40       75.81      2.51 o
  -5   2   5      217.64      213.53      4.02 o
  -4   2   5      588.10      617.45      8.20 o
  -3   2   5     4536.09     4564.56     99.60 o
  -2   2   5     8414.26     8415.07    122.83 o
  -1   2   5      428.38      438.38     16.89 o
   0   2   5       51.87       43.96      2.64 o
   1   2   5       58.61       49.04      2.26 o
   2   2   5      160.72      161.20      4.12 o
   3   2   5     1124.38     1084.92     22.13 o
   4   2   5      760.87      774.01     16.51 o
   5   2   5      392.81      385.70     10.08 o
   6   2   5       34.91       45.86      3.99 o
   7   2   5        0.16       -0.97      3.39 o
   8   2   5        1.64       -1.70      2.90 o
   9   2   5      657.92      575.63     19.83 o
  10   2   5       39.12       63.54      6.57 o
  11   2   5        1.23        1.96      4.26 o
  12   2   5       22.90       17.62      4.72 o
 -15   3   5        0.71       -2.79      3.34 o
 -14   3   5       22.53       28.01      4.24 o
 -13   3   5      334.28      323.21     10.32 o
 -12   3   5      691.46      672.41     13.28 o
 -11   3   5      348.86      331.28      8.74 o
 -10   3   5      374.47      393.07      8.54 o
  -9   3   5      135.90      135.78      5.35 o
  -8   3   5       78.92       59.14      3.35 o
  -7   3   5      676.48      683.90     13.98 o
  -6   3   5      294.24      291.92      9.66 o
  -5   3   5     1263.95     1235.05     28.39 o
  -4   3   5      793.23      722.52     18.03 o
  -3   3   5       13.45       15.81      1.50 o
  -2   3   5     1345.14     1424.08     25.95 o
  -1   3   5     3169.52     3449.42     51.06 o
   0   3   5      378.61      399.42      8.44 o
   1   3   5        5.66        9.30      3.53 o
   2   3   5     2709.54     2572.95     46.91 o
   3   3   5      313.66      292.60      7.83 o
   4   3   5     1953.16     1947.87     36.95 o
   5   3   5     1067.61     1049.40     21.91 o
   6   3   5      613.12      636.30     15.77 o
   7   3   5     1384.50     1432.35     29.46 o
   8   3   5     1463.26     1384.19     29.12 o
   9   3   5        4.59        8.36      3.76 o
  10   3   5       92.49       78.59      7.79 o
  11   3   5      336.79      365.21     12.80 o
 -15   4   5      122.65      106.96      9.74 o
 -14   4   5      262.22      257.79     19.27 o
 -13   4   5      229.58      216.22      8.66 o
 -12   4   5       51.90       57.17      3.68 o
 -11   4   5      568.67      539.08     12.40 o
 -10   4   5       97.22      107.66      5.10 o
  -9   4   5       22.71       20.59      2.61 o
  -8   4   5      115.45      117.64      7.27 o
  -7   4   5      791.90      760.24     19.93 o
  -6   4   5      637.04      617.90     16.70 o
  -5   4   5      302.37      306.20     10.24 o
  -4   4   5       16.67       20.92      8.38 o
  -3   4   5     3744.38     3885.32     51.32 o
  -2   4   5     1509.63     1567.56     24.49 o
  -1   4   5     8508.00     8705.37    182.09 o
   0   4   5     2169.59     2205.25     39.04 o
   1   4   5     8894.14     8971.32    152.89 o
   2   4   5     1753.71     1933.14     35.08 o
   3   4   5        7.42        5.34      2.37 o
   4   4   5       27.21       24.99      2.96 o
   5   4   5       88.13       82.88      4.92 o
   6   4   5       65.52       61.63      4.59 o
   7   4   5       58.56       76.36      6.17 o
   8   4   5      205.42      217.77      8.76 o
   9   4   5      128.38      124.12     12.32 o
  10   4   5      172.92      171.05     12.76 o
  11   4   5       20.38       13.63      4.58 o
 -14   5   5      290.18      315.35     18.90 o
 -13   5   5      215.42      197.25     11.65 o
 -12   5   5       20.16       -0.63      6.51 o
 -11   5   5       55.91       48.83     18.57 o
 -10   5   5       15.97       11.08      4.67 o
  -9   5   5     1144.66     1124.64     28.65 o
  -8   5   5      264.48      254.73     10.66 o
  -7   5   5      105.69      102.55      6.97 o
  -6   5   5        5.08        6.97      3.65 o
  -5   5   5        3.06        0.72      3.26 o
  -4   5   5     1001.04      931.53     23.26 o
  -3   5   5      320.84      388.50      6.44 o
  -2   5   5      238.99      200.74      4.90 o
  -1   5   5       72.45       58.93      2.78 o
   0   5   5     1251.69     1297.86     24.22 o
   1   5   5        0.01        2.88      2.21 o
   2   5   5      710.89      689.11     14.54 o
   3   5   5      218.73      220.86      6.95 o
   4   5   5     2790.75     2803.22     50.78 o
   5   5   5        9.11       12.33      3.68 o
   6   5   5       43.29       40.85      7.52 o
   7   5   5      132.92      125.68      7.55 o
   8   5   5       85.29       99.51      6.38 o
   9   5   5      103.32      109.82      7.89 o
  10   5   5        8.26        0.30      3.79 o
 -13   6   5        6.27       -1.23      5.03 o
 -12   6   5      365.70      355.44     21.22 o
 -11   6   5      154.45      167.37     21.86 o
 -10   6   5       59.88       50.32      7.46 o
  -9   6   5        7.24       -1.09      9.19 o
  -8   6   5      296.76      302.71     25.66 o
  -7   6   5     1732.45     1687.99     39.95 o
  -6   6   5     1370.53     1374.06     33.33 o
  -5   6   5      580.31      557.11     16.62 o
  -4   6   5      327.24      340.26      8.98 o
  -3   6   5      164.33      152.38      5.52 o
  -2   6   5       78.39       65.57      4.51 o
  -1   6   5      307.31      297.05      8.39 o
   0   6   5      231.90      227.44      5.95 o
   1   6   5     1942.05     1982.80     36.36 o
   2   6   5       46.50       48.26      5.68 o
   3   6   5       24.52       20.40      5.95 o
   4   6   5      251.73      262.88      8.42 o
   5   6   5       16.73        9.26      3.09 o
   6   6   5      705.69      714.69     16.74 o
   7   6   5      226.14      237.06      8.93 o
   8   6   5      478.35      490.34     25.72 o
   9   6   5       68.51       73.44      6.12 o
 -12   7   5        2.19        8.71      8.27 o
 -11   7   5      674.98      654.65     21.57 o
 -10   7   5      413.21      423.06     16.34 o
  -9   7   5       18.23       12.37      5.34 o
  -8   7   5       81.75       73.65      7.48 o
  -7   7   5      195.91      202.52     24.63 o
  -6   7   5      185.44      183.62     14.54 o
  -5   7   5      123.96      140.68      6.47 o
  -4   7   5      998.21     1084.68     25.42 o
  -3   7   5      703.76      691.85     14.66 o
  -2   7   5     1796.82     1794.62     29.05 o
  -1   7   5       64.48       55.18      3.34 o
   0   7   5      289.93      295.80      7.42 o
   1   7   5       33.29       34.77      3.53 o
   2   7   5      439.58      429.80     11.03 o
   3   7   5     2151.43     2122.49     39.65 o
   4   7   5       27.62       19.71      4.10 o
   5   7   5        2.30        1.99      2.96 o
   6   7   5      317.22      337.89     10.73 o
   7   7   5      174.20      199.11      8.81 o
   8   7   5       25.39       25.77      4.83 o
 -10   8   5      758.39      798.48     41.64 o
  -9   8   5        2.31        2.95      6.43 o
  -8   8   5      786.05      799.41     23.91 o
  -7   8   5      262.33      258.52     12.59 o
  -6   8   5      270.56      282.76      9.63 o
  -5   8   5       39.35       34.41      4.21 o
  -4   8   5      174.42      190.78      8.30 o
  -3   8   5       25.90       28.07      3.77 o
  -2   8   5        1.23        0.30      3.77 o
  -1   8   5      128.47      120.94      6.53 o
   0   8   5      222.98      226.04      7.08 o
   1   8   5      176.99      168.43      6.14 o
   2   8   5      125.02      112.80      5.94 o
   3   8   5       52.95       52.97      4.58 o
   4   8   5       25.01       22.24      5.41 o
   5   8   5      179.50      182.99     11.59 o
   6   8   5      212.10      220.60      8.97 o
  -8   9   5      603.56      600.04     39.71 o
  -7   9   5        2.89       -3.97      5.24 o
  -6   9   5       41.41       46.81      7.18 o
  -5   9   5        6.46        7.60      5.49 o
  -4   9   5        9.37       16.20      5.36 o
  -3   9   5        0.59        1.28      4.68 o
  -2   9   5       26.82       35.14      6.06 o
  -1   9   5        7.72       14.68      5.18 o
   0   9   5      912.43      900.46     29.67 o
   1   9   5        5.09        6.65      4.87 o
   2   9   5      152.59      172.52      8.07 o
   3   9   5      144.95      131.61      7.36 o
   4   9   5      259.64      237.39     11.30 o
  -4  10   5       88.96       91.59      8.87 o
  -3  10   5      145.54      132.87     10.19 o
  -2  10   5       41.84       28.50      6.44 o
  -1  10   5       73.24       91.74     13.62 o
 -16   0   6       98.85       97.05      8.57 o
 -15   0   6     1473.37     1522.20     39.09 o
 -14   0   6       33.55       33.83      5.53 o
 -13   0   6      827.11      792.35     17.42 o
 -12   0   6        2.92        3.23      4.64 o
 -11   0   6        1.81        4.38      2.16 o
 -10   0   6     1326.79     1282.07     29.68 o
  -9   0   6        6.73       22.69      2.50 o
  -8   0   6       19.92        6.61      1.89 o
  -7   0   6     2281.81     2469.18     42.65 o
  -6   0   6     4315.67     4386.88     73.81 o
  -5   0   6       79.75       76.48      3.18 o
  -4   0   6     2010.73     1898.23     37.09 o
  -3   0   6      423.47      416.52      9.98 o
  -2   0   6     2521.36     2487.53     73.54 o
  -1   0   6     1244.69     1221.93     27.60 o
   0   0   6     1014.18      968.04     33.42 o
   1   0   6     1252.42     1220.75     41.70 o
   2   0   6     4355.88     4404.08    139.61 o
   3   0   6     2054.76     2127.24     70.63 o
   4   0   6        0.22       -0.92      3.71 o
   5   0   6      141.28      147.29     11.07 o
   6   0   6       41.67       36.47      6.95 o
   7   0   6       86.67       71.26      8.93 o
   8   0   6        4.81        0.63      5.44 o
   9   0   6     1466.72     1344.44     51.66 o
  10   0   6      368.71      332.72     20.92 o
  11   0   6      556.08      484.90     26.62 o
 -16   1   6      340.98      366.37     10.60 o
 -15   1   6      163.38      161.83      6.94 o
 -14   1   6       28.75       25.99      2.81 o
 -13   1   6     1423.93     1425.70     22.16 o
 -12   1   6        2.02       -0.05      1.62 o
 -11   1   6     1053.65     1049.57     16.22 o
 -10   1   6       56.98       59.77      2.67 o
  -9   1   6     2604.66     2667.40     37.10 o
  -8   1   6      862.33      854.27     11.67 o
  -7   1   6     3555.29     3719.71     44.68 o
  -6   1   6      154.02      187.61      3.63 o
  -5   1   6     3980.81     4058.51     52.83 o
  -4   1   6     1238.28     1271.87     31.66 o
  -3   1   6     1321.96     1299.70     26.16 o
  -2   1   6      727.75      812.86     20.66 o
  -1   1   6     2388.05     2170.06     66.35 o
   0   1   6       59.30       42.03      2.59 o
   1   1   6     2025.25     1933.28     35.27 o
   2   1   6       30.82       20.22      2.11 o
   3   1   6      469.84      548.74     12.57 o
   4   1   6      254.83      233.62      6.27 o
   5   1   6     1353.22     1459.55     62.56 o
   6   1   6      617.27      592.87     38.94 o
   7   1   6        0.99       -3.38      3.55 o
   8   1   6      593.69      606.38     34.40 o
   9   1   6      125.51      114.35      9.14 o
  10   1   6      272.98      322.42     14.59 o
  11   1   6      169.76      170.05     15.50 o
 -16   2   6      228.84      232.13      8.45 o
 -15   2   6      149.50      147.87      6.72 o
 -14   2   6       11.06        9.33      2.93 o
 -13   2   6     1742.65     1747.78     26.38 o
 -12   2   6     2687.17     2626.05     37.66 o
 -11   2   6        0.79        0.65      1.71 o
 -10   2   6     1354.30     1368.92     18.41 o
  -9   2   6       74.12       88.90      2.95 o
  -8   2   6      147.96      127.02      3.25 o
  -7   2   6        1.61        7.86      1.70 o
  -6   2   6      731.53      652.46      9.86 o
  -5   2   6      115.03      115.71      2.46 o
  -4   2   6      186.21      173.16      4.08 o
  -3   2   6     2658.22     2631.39     39.71 o
  -2   2   6      193.01      233.61      6.50 o
  -1   2   6      564.31      667.69     12.64 o
   0   2   6     2426.51     2330.13     50.68 o
   1   2   6     1227.77     1178.74     19.19 o
   2   2   6      632.86      706.16     12.35 o
   3   2   6      186.01      170.68      4.50 o
   4   2   6      405.71      390.32     10.06 o
   5   2   6     1062.32     1012.11     21.36 o
   6   2   6      267.59      300.06     14.32 o
   7   2   6      637.20      591.51     15.00 o
   8   2   6        7.99        8.87      3.84 o
   9   2   6      368.31      331.42     11.27 o
  10   2   6       55.03       56.47      5.90 o
  11   2   6       61.14       75.77     12.78 o
 -16   3   6      212.60      208.21     19.27 o
 -15   3   6       50.31       59.60      5.91 o
 -14   3   6        0.79       -3.96      4.16 o
 -13   3   6      130.86      144.56      5.51 o
 -12   3   6      337.37      335.99      9.09 o
 -11   3   6       36.61       41.66      3.11 o
 -10   3   6      557.08      531.57     10.56 o
  -9   3   6      942.97      954.80     19.20 o
  -8   3   6      188.83      210.89      6.06 o
  -7   3   6      515.57      484.35     10.51 o
  -6   3   6       77.37       70.90      4.06 o
  -5   3   6     1264.58     1182.37     22.33 o
  -4   3   6        6.18       13.67      2.40 o
  -3   3   6     3565.30     3858.03     57.68 o
  -2   3   6      264.71      288.07      6.19 o
  -1   3   6     2248.91     2494.89     33.39 o
   0   3   6      772.95      760.14     12.70 o
   1   3   6       11.33        7.14      1.75 o
   2   3   6       17.65       11.44      2.05 o
   3   3   6       39.00       35.53      4.97 o
   4   3   6        5.01        6.02      2.43 o
   5   3   6      146.59      161.85      6.59 o
   6   3   6        4.32        4.19      2.92 o
   7   3   6      263.96      319.88     10.28 o
   8   3   6      347.60      375.65     13.10 o
   9   3   6       18.43       26.31      4.54 o
  10   3   6      169.92      174.86     12.96 o
  11   3   6       59.32       48.37      5.99 o
 -15   4   6      660.59      733.91     24.02 o
 -14   4   6      622.37      644.30     21.41 o
 -13   4   6       58.01       51.54      4.64 o
 -12   4   6      487.14      487.80     11.79 o
 -11   4   6     2910.00     2886.42     45.08 o
 -10   4   6       58.95       52.33      3.61 o
  -9   4   6      500.30      499.59     11.43 o
  -8   4   6      307.66      299.02     10.86 o
  -7   4   6      427.43      409.92     12.97 o
  -6   4   6      214.06      212.17     10.94 o
  -5   4   6       34.55       33.53      4.13 o
  -4   4   6      259.82      274.46      6.81 o
  -3   4   6        0.70        3.26      1.34 o
  -2   4   6     2706.03     2845.85     50.46 o
  -1   4   6     1135.23     1253.67     22.95 o
   0   4   6     1145.02     1269.19     23.51 o
   1   4   6     2262.99     2258.71     40.40 o
   2   4   6     1961.73     1975.77     61.34 o
   3   4   6       73.51       69.55      4.69 o
   4   4   6      523.65      502.47     16.59 o
   5   4   6     1518.64     1499.28     30.18 o
   6   4   6        5.49        2.97      2.93 o
   7   4   6      230.30      222.66      8.57 o
   8   4   6       94.48      103.54      6.61 o
   9   4   6       80.61       80.97      6.40 o
  10   4   6       85.60       73.94      6.48 o
 -14   5   6      116.34      117.44      9.94 o
 -13   5   6        3.35        3.31      7.68 o
 -12   5   6        0.22        2.93      3.06 o
 -11   5   6       70.24       52.11      6.67 o
 -10   5   6       16.49       13.82      4.95 o
  -9   5   6      255.91      265.65     11.28 o
  -8   5   6      410.37      435.22     18.60 o
  -7   5   6       67.98       67.18      6.01 o
  -6   5   6        1.13        0.06      3.49 o
  -5   5   6      157.81      137.48     13.53 o
  -4   5   6       79.19       91.34      4.05 o
  -3   5   6        4.27        3.73      1.20 o
  -2   5   6      579.66      577.92     10.69 o
  -1   5   6       28.72       33.40      2.21 o
   0   5   6       22.28       18.07      2.19 o
   1   5   6       40.37       47.44      4.45 o
   2   5   6       15.61       17.10      2.67 o
   3   5   6     3423.91     3267.92     58.81 o
   4   5   6     1196.97     1188.72     23.91 o
   5   5   6       33.74       33.71      4.68 o
   6   5   6      218.02      205.92      8.08 o
   7   5   6        0.15        0.44      3.12 o
   8   5   6      127.05      118.87      7.10 o
   9   5   6        0.52        5.04      3.86 o
 -13   6   6       11.12       20.59      8.97 o
 -12   6   6      106.57       93.47     10.72 o
 -11   6   6      131.52      131.06     15.77 o
 -10   6   6      109.81      108.26      8.67 o
  -9   6   6        0.58        6.15      4.67 o
  -8   6   6       52.98       52.35      6.11 o
  -7   6   6      161.94      171.97      9.47 o
  -6   6   6       33.53       26.07      4.90 o
  -5   6   6       15.22       21.91      4.78 o
  -4   6   6        4.27        5.21      3.28 o
  -3   6   6        6.07        8.20      1.56 o
  -2   6   6       19.11       22.66      2.39 o
  -1   6   6      713.92      762.42     30.19 o
   0   6   6      127.68      124.35      8.36 o
   1   6   6     7230.52     7116.78    122.51 o
   2   6   6     2309.90     2327.03     42.60 o
   3   6   6     1475.35     1423.53     27.74 o
   4   6   6      829.98      821.83     22.09 o
   5   6   6       11.97       11.23      3.36 o
   6   6   6       32.11       30.80      4.71 o
   7   6   6       19.84       23.12      5.80 o
   8   6   6        0.07       -5.97      5.97 o
 -12   7   6      391.25      401.50     16.65 o
 -11   7   6      512.01      556.26     19.59 o
 -10   7   6      286.80      303.70     23.55 o
  -9   7   6      360.21      369.36     15.02 o
  -8   7   6       58.40       59.44      7.21 o
  -7   7   6        6.56       13.23      5.02 o
  -6   7   6        0.12       -2.73      2.73 o
  -5   7   6       18.15       21.12      3.28 o
  -4   7   6      263.64      270.35      8.41 o
  -3   7   6      244.27      263.16      8.05 o
  -2   7   6       19.71       20.67      3.15 o
  -1   7   6      215.89      198.52      5.83 o
   0   7   6      185.63      185.81      7.27 o
   1   7   6     1130.44     1106.28     22.13 o
   2   7   6      922.40      888.81     19.82 o
   3   7   6      105.60      121.10      7.64 o
   4   7   6      138.88      142.32      9.31 o
   5   7   6       20.84       17.46      3.73 o
   6   7   6       41.26       46.27      5.34 o
   7   7   6      125.22      118.33      7.15 o
 -11   8   6        0.81        1.05      6.84 o
 -10   8   6      363.66      367.55     44.21 o
  -9   8   6       97.99      103.50     11.84 o
  -8   8   6       17.56        3.00      8.60 o
  -7   8   6      154.20      153.20     11.14 o
  -6   8   6        1.20       -0.94      4.65 o
  -5   8   6       96.35       99.44      9.78 o
  -4   8   6       12.48        7.93      4.79 o
  -3   8   6       71.88       77.18     24.54 o
  -2   8   6       13.77       11.02      4.89 o
  -1   8   6        8.96       12.85      9.12 o
   0   8   6       67.85       76.22      5.23 o
   1   8   6      109.27      100.40      5.08 o
   2   8   6        1.05        3.06      2.83 o
   3   8   6      143.81      158.21      7.13 o
   4   8   6        5.27        6.90      3.45 o
   5   8   6      138.83      152.27      7.68 o
  -8   9   6      139.02      141.23     10.83 o
  -7   9   6       22.03       19.31     10.92 o
  -6   9   6       73.38       79.19      8.45 o
  -5   9   6       51.10       65.39      7.64 o
  -4   9   6       11.66       16.97      6.05 o
  -3   9   6       84.85       78.62      7.76 o
  -2   9   6      135.24      100.48      8.53 o
  -1   9   6      156.58      171.40     10.70 o
   0   9   6       12.06       13.83      5.28 o
   1   9   6      183.99      177.31     10.65 o
   2   9   6        1.20        2.90      3.73 o
   3   9   6       50.31       42.14      5.15 o
 -16   1   7       16.06       17.91      3.61 o
 -15   1   7        0.08       -2.15      2.62 o
 -14   1   7      105.34      115.81      4.75 o
 -13   1   7       89.93       87.47      3.67 o
 -12   1   7      141.65      144.74      4.56 o
 -11   1   7       10.40       10.57      1.76 o
 -10   1   7       19.50       13.03      1.72 o
  -9   1   7      108.13      100.72      3.63 o
  -8   1   7      471.90      505.20      7.65 o
  -7   1   7      887.54     1118.81     14.60 o
  -6   1   7    10028.04    10506.57    123.14 o
  -5   1   7      164.80      163.72      3.58 o
  -4   1   7       30.63       27.58      1.60 o
  -3   1   7       27.15       43.40      1.87 o
  -2   1   7        6.87       17.98      2.18 o
  -1   1   7     2202.98     2180.56     39.59 o
   0   1   7      172.02      173.32      5.86 o
   1   1   7       26.64       21.70      2.27 o
   2   1   7        6.49        5.52      1.72 o
   3   1   7      296.90      289.37      7.50 o
   4   1   7      174.31      173.72      7.12 o
   5   1   7       68.75       77.57      3.61 o
   6   1   7       42.35       32.75      5.08 o
   7   1   7      687.99      677.95     21.23 o
   8   1   7       40.79       48.37      6.39 o
   9   1   7      245.83      217.74     14.38 o
  10   1   7       46.94       54.22      7.70 o
 -16   2   7      820.34      805.27     17.18 o
 -15   2   7        9.63        5.84      2.95 o
 -14   2   7        4.04        2.34      2.19 o
 -13   2   7       14.84       18.03      3.02 o
 -12   2   7      255.36      254.86      9.39 o
 -11   2   7     1386.91     1320.85     18.09 o
 -10   2   7        9.55        9.52      1.68 o
  -9   2   7       36.21       31.42      2.00 o
  -8   2   7       12.17       16.72      1.87 o
  -7   2   7     1026.92     1034.14     14.94 o
  -6   2   7      142.70      142.77      3.36 o
  -5   2   7      128.42      146.32      2.85 o
  -4   2   7     3058.50     3113.42     45.85 o
  -3   2   7     3218.50     3363.12     50.51 o
  -2   2   7     4492.47     4653.89     86.80 o
  -1   2   7      500.31      519.98     11.03 o
   0   2   7      828.36      891.10     17.76 o
   1   2   7      410.63      483.18     10.81 o
   2   2   7        2.50        5.60      1.87 o
   3   2   7       72.53       80.87      5.39 o
   4   2   7      401.55      379.35     16.42 o
   5   2   7      413.97      401.33     11.00 o
   6   2   7        8.95        6.86      3.26 o
   7   2   7      126.45      121.94      8.89 o
   8   2   7       47.62       38.75      6.44 o
   9   2   7       66.10       64.50     11.18 o
  10   2   7      280.40      245.27     13.38 o
 -16   3   7        4.22       -1.26      5.13 o
 -15   3   7       75.23       96.84      8.81 o
 -14   3   7      881.41      858.11     19.93 o
 -13   3   7      662.44      641.37     14.72 o
 -12   3   7      694.69      715.63     13.79 o
 -11   3   7      401.63      406.94      8.00 o
 -10   3   7      709.18      687.20     11.41 o
  -9   3   7      295.27      289.71     14.21 o
  -8   3   7       10.24        4.65      1.84 o
  -7   3   7       85.03       74.62      4.35 o
  -6   3   7      875.81      808.93     21.22 o
  -5   3   7      932.88     1002.21     16.16 o
  -4   3   7      628.14      757.76     16.53 o
  -3   3   7      302.12      359.66      7.33 o
  -2   3   7     1782.75     1918.13     37.27 o
  -1   3   7      143.03      137.32      3.59 o
   0   3   7       60.52       64.87      2.70 o
   1   3   7        0.34       -0.40      1.41 o
   2   3   7      273.92      281.20      7.74 o
   3   3   7     1911.50     1845.76     53.98 o
   4   3   7      467.43      467.97     11.88 o
   5   3   7        0.69       -2.57      2.57 o
   6   3   7     1254.66     1249.37     34.01 o
   7   3   7      229.56      195.32      8.30 o
   8   3   7        0.05       -3.10      3.10 o
   9   3   7       15.58       17.75      4.46 o
  10   3   7       17.70       31.49      5.31 o
 -15   4   7        1.27       13.32      5.29 o
 -14   4   7       65.30       68.53      8.09 o
 -13   4   7      364.81      361.57     12.52 o
 -12   4   7     1266.52     1264.57     25.51 o
 -11   4   7        3.94        4.51      2.27 o
 -10   4   7     1926.88     1931.58     36.07 o
  -9   4   7      733.34      711.34     19.83 o
  -8   4   7      598.05      620.22     17.63 o
  -7   4   7     1203.40     1195.74     28.99 o
  -6   4   7      216.88      221.96      8.85 o
  -5   4   7       57.76       51.78      4.87 o
  -4   4   7     1367.95     1440.25     28.87 o
  -3   4   7     1180.77     1175.45     22.45 o
  -2   4   7      236.43      192.30      6.53 o
  -1   4   7        0.40        1.00      1.32 o
   0   4   7      672.05      603.90     12.48 o
   1   4   7       46.98       41.20      2.95 o
   2   4   7        4.38        3.11      2.18 o
   3   4   7      638.28      651.35     14.87 o
   4   4   7      108.26      105.90      5.77 o
   5   4   7      440.82      439.29     11.97 o
   6   4   7        0.84       -2.87      2.87 o
   7   4   7      101.60      102.06      6.39 o
   8   4   7        3.95        0.49      3.51 o
   9   4   7      189.16      216.50      9.59 o
 -15   5   7      386.35      371.58     18.40 o
 -14   5   7      615.27      566.93     27.91 o
 -13   5   7      497.89      480.63     13.10 o
 -12   5   7     1167.55     1160.77     24.17 o
 -11   5   7      369.87      389.28     14.81 o
 -10   5   7     1190.61     1174.68     42.32 o
  -9   5   7       51.21       63.24      6.46 o
  -8   5   7        9.56        6.92      8.81 o
  -7   5   7       15.95       18.70      5.50 o
  -6   5   7      195.50      195.25     16.44 o
  -5   5   7      985.57      980.74     19.23 o
  -4   5   7      277.14      278.72     10.44 o
  -3   5   7      650.70      598.53     13.01 o
  -2   5   7        1.05        2.81      1.95 o
  -1   5   7       56.10       45.29      2.65 o
   0   5   7       17.09       18.36      2.52 o
   1   5   7      717.11      686.30     14.49 o
   2   5   7     1552.82     1514.06     28.83 o
   3   5   7     2427.02     2292.70     42.31 o
   4   5   7      692.13      670.27     15.33 o
   5   5   7      188.76      169.11      8.70 o
   6   5   7      389.93      409.22     12.07 o
   7   5   7     1005.86     1024.63     23.33 o
   8   5   7      262.52      273.14     10.33 o
   9   5   7      133.27      148.56      8.48 o
 -14   6   7       53.62       43.50     11.21 o
 -13   6   7      398.53      418.80     21.42 o
 -12   6   7       16.93       23.04      6.62 o
 -11   6   7      131.89      123.11      9.46 o
 -10   6   7        3.95        8.40      5.14 o
  -9   6   7      251.88      280.67     25.37 o
  -8   6   7      301.66      296.28     12.39 o
  -7   6   7     1330.80     1319.73     32.84 o
  -6   6   7       21.55       22.21      4.92 o
  -5   6   7      257.23      262.48      7.60 o
  -4   6   7       79.80       93.43      6.87 o
  -3   6   7      149.48      143.13      4.17 o
  -2   6   7      271.29      252.90      6.00 o
  -1   6   7        7.33        5.23      1.86 o
   0   6   7     2241.74     2165.22     39.38 o
   1   6   7        5.74        7.17      2.54 o
   2   6   7       60.40       71.30      4.48 o
   3   6   7        7.18        3.70      2.72 o
   4   6   7        4.54        0.28      3.16 o
   5   6   7        5.97       14.07      3.49 o
   6   6   7      374.91      379.93     11.54 o
   7   6   7      203.90      242.18     13.29 o
   8   6   7        0.28       -3.37      3.37 o
 -12   7   7        2.56        0.13      5.74 o
 -11   7   7      135.97      134.27     10.27 o
 -10   7   7      494.66      501.99     18.24 o
  -9   7   7      700.39      685.39     21.40 o
  -8   7   7     1840.28     1962.49     46.92 o
  -7   7   7       48.25       43.25      6.30 o
  -6   7   7       12.78        7.66      3.66 o
  -5   7   7      334.01      372.90     14.04 o
  -4   7   7      116.20      100.70      7.81 o
  -3   7   7      481.99      477.70     16.05 o
  -2   7   7       35.34       43.98      3.02 o
  -1   7   7      468.99      449.02      9.59 o
   0   7   7      313.00      281.07      9.70 o
   1   7   7     1210.07     1193.34     23.73 o
   2   7   7       37.19       41.69      5.24 o
   3   7   7      230.54      238.50      8.22 o
   4   7   7      222.24      187.06      7.72 o
   5   7   7      299.43      310.06     10.16 o
   6   7   7       12.17       20.96      4.16 o
 -11   8   7      522.98      588.84     22.98 o
 -10   8   7      386.40      398.51     16.65 o
  -9   8   7      618.21      643.29     21.33 o
  -8   8   7      922.48      991.96     28.02 o
  -7   8   7       56.77       42.80      7.01 o
  -6   8   7      137.96      141.33      9.85 o
  -5   8   7      476.56      488.92     17.23 o
  -4   8   7      207.03      236.31     11.48 o
  -3   8   7      377.72      355.96     18.64 o
  -2   8   7       65.44       71.23      7.21 o
  -1   8   7      438.93      441.96     15.94 o
   0   8   7      172.05      195.60      8.06 o
   1   8   7      224.34      191.95      8.28 o
   2   8   7      454.57      501.70     16.38 o
   3   8   7      203.98      204.36     10.52 o
   4   8   7      676.93      657.63     20.37 o
   5   8   7      113.02      123.52      9.03 o
  -8   9   7        7.97        7.68      6.17 o
  -7   9   7        7.06        2.60      5.85 o
  -6   9   7      436.89      415.50     16.47 o
  -5   9   7      134.91      129.54      9.97 o
  -4   9   7      517.56      544.07     28.83 o
  -3   9   7      600.74      606.35     19.95 o
  -2   9   7        7.51       10.89      5.71 o
  -1   9   7      773.72      745.67     22.96 o
   0   9   7       55.07       51.59      6.74 o
   1   9   7        0.08       -5.48      5.48 o
   2   9   7      116.02      125.97      9.80 o
 -17   0   8      166.93      209.91     11.36 o
 -16   0   8      107.24      124.88      9.12 o
 -15   0   8        2.23        4.72      2.87 o
 -14   0   8      252.47      242.41      8.29 o
 -13   0   8       60.01       44.55      4.01 o
 -12   0   8      921.81      871.18     22.26 o
 -11   0   8       36.29       45.63      3.59 o
 -10   0   8       86.13       88.15      6.29 o
  -9   0   8      100.42      123.04      4.76 o
  -8   0   8      249.05      249.46      6.69 o
  -7   0   8     1137.88     1129.10     20.91 o
  -6   0   8        0.65       -0.56      1.71 o
  -5   0   8      955.17      920.88     19.00 o
  -4   0   8       79.65       82.67      3.54 o
  -3   0   8      602.36      569.11     20.73 o
  -2   0   8     1831.21     2015.71     92.60 o
  -1   0   8        2.95        2.77      2.26 o
   0   0   8      782.07      805.33     19.81 o
   1   0   8    10801.96     9188.06    286.43 o
   2   0   8     1020.70      919.91     34.19 o
   3   0   8     1360.78     1432.02     50.81 o
   4   0   8      105.48      102.77      5.18 o
   5   0   8      199.63      205.34      7.58 o
   6   0   8     1801.48     1740.37     39.93 o
   7   0   8       28.20       31.99      7.79 o
   8   0   8      822.18      759.64     34.23 o
   9   0   8        1.78        3.27      6.88 o
  10   0   8       24.84       57.51     11.66 o
 -17   1   8      435.65      462.18     13.57 o
 -16   1   8        1.45       -0.70      2.97 o
 -15   1   8        0.30        0.17      2.14 o
 -14   1   8      330.84      331.90      7.02 o
 -13   1   8      141.88      154.45      4.96 o
 -12   1   8       45.69       45.12      2.69 o
 -11   1   8       43.81       28.95      2.41 o
 -10   1   8      907.06      977.27     13.58 o
  -9   1   8     1153.98     1167.42     15.59 o
  -8   1   8     2907.69     2924.89     35.77 o
  -7   1   8      322.78      414.74      7.19 o
  -6   1   8       28.83       36.13      1.86 o
  -5   1   8        2.10        0.71      1.13 o
  -4   1   8     2781.24     2830.87     37.53 o
  -3   1   8        1.44        1.73      1.35 o
  -2   1   8     4942.04     5290.62     90.62 o
  -1   1   8      119.62      124.68      5.79 o
   0   1   8     1071.70     1051.71     20.69 o
   1   1   8      101.37       95.06      4.51 o
   2   1   8       43.40       27.26      3.68 o
   3   1   8       11.92       16.01      2.32 o
   4   1   8      955.90      958.80     19.61 o
   5   1   8     1030.42      996.86     20.41 o
   6   1   8       91.16       81.46      7.34 o
   7   1   8      296.15      348.21     20.15 o
   8   1   8       10.79        5.50      4.80 o
   9   1   8       90.89       94.44      9.20 o
  10   1   8      106.55      149.48     11.47 o
 -16   2   8      660.27      688.78     15.40 o
 -15   2   8       10.77        7.90      2.40 o
 -14   2   8     1370.56     1364.31     22.73 o
 -13   2   8      302.84      278.45      7.46 o
 -12   2   8        4.30        5.61      1.82 o
 -11   2   8       10.77       12.29      1.91 o
 -10   2   8      272.30      241.72      5.06 o
  -9   2   8      421.12      425.95      7.89 o
  -8   2   8       11.09       27.65      1.81 o
  -7   2   8      233.64      205.93      4.39 o
  -6   2   8      287.78      277.83      5.18 o
  -5   2   8      646.85      656.27      8.91 o
  -4   2   8      114.33       90.91      3.31 o
  -3   2   8     2556.74     2604.86     39.80 o
  -2   2   8        1.74        2.28      1.80 o
  -1   2   8     3211.94     3208.63     55.99 o
   0   2   8     1458.55     1450.15     30.58 o
   1   2   8     1227.83     1236.43     24.09 o
   2   2   8        4.48        6.26      2.04 o
   3   2   8     2256.06     2141.58     49.56 o
   4   2   8     1040.50     1032.47     22.12 o
   5   2   8      164.19      191.33     27.87 o
   6   2   8      201.53      186.90     10.23 o
   7   2   8      159.65      172.42     10.45 o
   8   2   8      392.24      408.22     29.86 o
   9   2   8        3.64        1.64      5.22 o
  10   2   8      397.75      423.80     44.43 o
 -16   3   8       43.37       40.33      6.71 o
 -15   3   8       46.41       52.16      7.10 o
 -14   3   8       20.62       27.69      3.73 o
 -13   3   8       28.34       36.64      2.97 o
 -12   3   8      124.06      127.27      4.41 o
 -11   3   8       20.90       21.85      2.29 o
 -10   3   8      193.02      184.26      4.51 o
  -9   3   8      173.22      179.05      4.95 o
  -8   3   8      262.93      256.79      6.11 o
  -7   3   8      571.13      603.92      9.48 o
  -6   3   8     4783.55     4878.56     64.41 o
  -5   3   8      638.21      577.75     16.43 o
  -4   3   8     1190.35     1132.13     18.27 o
  -3   3   8      280.61      253.56      6.72 o
  -2   3   8      510.17      509.69     17.05 o
  -1   3   8       14.50       19.32      2.40 o
   0   3   8      616.04      564.88     12.24 o
   1   3   8       11.32        5.54      2.44 o
   2   3   8     2651.86     2524.34     46.58 o
   3   3   8       82.70       79.08      4.71 o
   4   3   8     1140.03     1131.99     23.75 o
   5   3   8       44.75       42.07      4.27 o
   6   3   8      175.15      167.94     12.75 o
   7   3   8      585.21      605.37     20.37 o
   8   3   8       20.49       28.36      5.96 o
   9   3   8      319.04      334.40     22.10 o
 -15   4   8        0.31        2.23      5.13 o
 -14   4   8       28.27       44.84      5.26 o
 -13   4   8        1.17       -2.34      3.10 o
 -12   4   8      861.41      854.76     18.97 o
 -11   4   8     3280.37     3304.46     58.90 o
 -10   4   8      528.88      543.98     17.05 o
  -9   4   8        0.05       -3.33      3.75 o
  -8   4   8      512.30      536.89     17.41 o
  -7   4   8       78.11       91.18      6.52 o
  -6   4   8      202.33      202.00      8.76 o
  -5   4   8        2.45        2.59      2.42 o
  -4   4   8      102.08       88.23      3.38 o
  -3   4   8       41.03       31.13      3.75 o
  -2   4   8      405.93      445.67     10.65 o
  -1   4   8        4.57       -0.43      2.37 o
   0   4   8       99.67       96.27      3.91 o
   1   4   8      141.42      158.54      5.46 o
   2   4   8     3866.63     3754.04     86.89 o
   3   4   8     1579.43     1622.69     31.92 o
   4   4   8      594.09      570.62     14.06 o
   5   4   8      243.39      243.07      8.63 o
   6   4   8       23.40       26.58      4.48 o
   7   4   8      238.14      266.23     14.84 o
   8   4   8      218.29      250.51     10.19 o
   9   4   8       17.70       23.94      4.87 o
 -15   5   8      253.03      269.61     14.23 o
 -14   5   8       81.40       67.21      8.05 o
 -13   5   8      759.78      772.93     18.27 o
 -12   5   8      256.80      265.91     12.75 o
 -11   5   8      305.13      308.47     13.15 o
 -10   5   8      291.51      317.32     27.78 o
  -9   5   8      417.70      434.19     31.82 o
  -8   5   8      359.63      392.25     13.66 o
  -7   5   8       19.51       17.08      4.60 o
  -6   5   8      612.74      644.58     32.19 o
  -5   5   8       36.74       38.47      4.83 o
  -4   5   8       38.24       38.98      2.76 o
  -3   5   8        7.24        7.12      2.07 o
  -2   5   8      236.21      205.76      6.67 o
  -1   5   8       87.84       80.42      4.94 o
   0   5   8      584.57      586.17     12.58 o
   1   5   8       11.60       10.78      2.90 o
   2   5   8      153.06      162.71      6.15 o
   3   5   8      102.19      110.20      5.63 o
   4   5   8      945.47      926.18     19.97 o
   5   5   8      431.43      417.72     14.33 o
   6   5   8       13.09        7.72      3.60 o
   7   5   8      106.73      114.80      7.08 o
   8   5   8       44.66       63.91      5.98 o
 -14   6   8       21.21       24.17      7.37 o
 -13   6   8       13.63        8.45      3.85 o
 -12   6   8      383.92      405.32     16.27 o
 -11   6   8     1348.42     1293.26     42.04 o
 -10   6   8     4370.52     4364.90     95.26 o
  -9   6   8       74.10       74.65     12.87 o
  -8   6   8     1265.95     1349.83     34.00 o
  -7   6   8        9.75       10.03      4.73 o
  -6   6   8       43.18       37.97      3.96 o
  -5   6   8      119.91       98.41      7.42 o
  -4   6   8       37.62       40.62      5.45 o
  -3   6   8        2.58        7.43      3.91 o
  -2   6   8        4.36        8.21      3.17 o
  -1   6   8      179.14      178.46      5.13 o
   0   6   8       86.68       81.63      4.19 o
   1   6   8      661.53      643.81     14.19 o
   2   6   8     2009.89     1980.20     37.11 o
   3   6   8      531.00      502.60     12.54 o
   4   6   8       46.26       52.64      4.58 o
   5   6   8      113.12       90.09      5.87 o
   6   6   8       71.82       72.56      6.70 o
   7   6   8       10.40        6.97      3.81 o
 -12   7   8        2.38       -5.78     10.53 o
 -11   7   8        9.01        3.44      5.67 o
 -10   7   8       37.20       29.42      6.69 o
  -9   7   8      203.21      236.26     12.75 o
  -8   7   8      324.20      327.85     14.23 o
  -7   7   8       20.16       12.25      8.25 o
  -6   7   8       47.11       42.50      6.46 o
  -5   7   8        7.75        4.19      4.45 o
  -4   7   8       68.15       89.62     19.38 o
  -3   7   8       22.74       18.84      5.11 o
  -2   7   8        6.75        1.14      4.25 o
  -1   7   8        2.36       -0.72      2.71 o
   0   7   8      255.10      235.53     10.59 o
   1   7   8       37.83       35.41      4.96 o
   2   7   8       90.34       97.79      7.33 o
   3   7   8        1.58        3.34      4.14 o
   4   7   8        0.05       -3.72      3.72 o
   5   7   8      414.24      383.74     15.02 o
 -10   8   8        0.04       -3.98      5.74 o
  -9   8   8      277.32      297.06     31.29 o
  -8   8   8       83.45       88.34      8.69 o
  -7   8   8       74.67       61.14     10.44 o
  -6   8   8      203.92      210.85     27.15 o
  -5   8   8       93.27      101.70      8.58 o
  -4   8   8      446.71      396.75     42.23 o
  -3   8   8       15.51       15.16      5.38 o
  -2   8   8       64.05       57.81      7.06 o
  -1   8   8       40.53       50.43      6.83 o
   0   8   8      626.25      542.70     18.57 o
   1   8   8      170.90      176.58     11.53 o
   2   8   8       60.88       37.77      6.75 o
   3   8   8      176.37      147.25      9.33 o
   4   8   8      303.01      327.78     14.49 o
  -8   9   8       19.46       12.29      6.54 o
  -7   9   8      109.97       90.51      9.21 o
  -6   9   8       20.08       18.10      6.50 o
  -5   9   8       33.15       23.24      6.65 o
  -4   9   8        6.15       18.21      6.34 o
  -3   9   8      132.14      123.40      9.81 o
  -2   9   8      322.15      301.08     13.90 o
  -1   9   8      330.03      326.91     14.62 o
   0   9   8       45.91       33.02      6.54 o
   1   9   8       26.97       15.16      6.21 o
 -17   1   9      106.82      136.02      6.91 o
 -16   1   9       60.70       55.66      3.91 o
 -15   1   9      254.49      272.18      6.50 o
 -14   1   9      479.85      439.62      8.38 o
 -13   1   9      196.75      178.52      4.85 o
 -12   1   9       31.53       31.02      2.72 o
 -11   1   9       99.28       94.69      3.42 o
 -10   1   9        0.82        1.15      1.64 o
  -9   1   9        5.96        1.95      1.42 o
  -8   1   9        1.59        7.69      1.76 o
  -7   1   9        0.97        0.74      1.48 o
  -6   1   9       28.86       25.05      1.69 o
  -5   1   9       28.95       46.14      2.00 o
  -4   1   9      544.81      533.71     10.62 o
  -3   1   9      882.63     1024.82     15.02 o
  -2   1   9     1201.43     1349.61     25.25 o
  -1   1   9        7.25        2.60      1.83 o
   0   1   9      199.06      203.15      9.39 o
   1   1   9      110.52      111.14      4.75 o
   2   1   9      745.15      759.23     16.28 o
   3   1   9       94.17       97.62      4.72 o
   4   1   9      244.06      242.28      7.44 o
   5   1   9       31.51       25.55      2.89 o
   6   1   9      210.15      183.93     11.89 o
   7   1   9       11.56       12.22      5.24 o
   8   1   9        2.01        1.02      7.57 o
   9   1   9       25.49       27.71      6.67 o
 -16   2   9       25.31       16.61      3.55 o
 -15   2   9       57.86       71.27      5.29 o
 -14   2   9      450.62      404.95      8.63 o
 -13   2   9      411.32      371.19      7.33 o
 -12   2   9      102.74      103.05      3.78 o
 -11   2   9       72.28       76.17      3.18 o
 -10   2   9      427.77      415.59      8.01 o
  -9   2   9       78.58       69.54      2.84 o
  -8   2   9      175.72      173.57      3.86 o
  -7   2   9      373.26      399.92      6.98 o
  -6   2   9        0.16       -0.31      1.14 o
  -5   2   9     1481.23     1558.61     21.51 o
  -4   2   9     2356.39     2363.37     35.75 o
  -3   2   9        0.93       -0.38      1.98 o
  -2   2   9      261.68      302.47     10.69 o
  -1   2   9       67.29       50.49      3.46 o
   0   2   9       81.26       66.39      3.88 o
   1   2   9        0.98       -1.04      1.93 o
   2   2   9      514.21      469.94     11.38 o
   3   2   9        4.27        7.85      2.37 o
   4   2   9      537.57      582.39     13.49 o
   5   2   9      215.42      220.27     11.00 o
   6   2   9       78.87       85.96      8.08 o
   7   2   9       66.94       44.61      6.79 o
   8   2   9       67.20       79.10     18.15 o
   9   2   9       88.89       83.76      9.29 o
 -16   3   9       14.69       16.00      5.52 o
 -15   3   9     1928.61     1880.53     36.26 o
 -14   3   9      701.63      646.56     16.54 o
 -13   3   9      534.32      508.59      9.90 o
 -12   3   9        9.09        8.18      2.77 o
 -11   3   9     2728.15     2649.37     33.89 o
 -10   3   9      343.86      338.08      6.33 o
  -9   3   9       18.79       20.48      1.88 o
  -8   3   9      597.96      605.38     11.13 o
  -7   3   9     2814.94     3005.68     45.66 o
  -6   3   9       14.73        6.38      1.70 o
  -5   3   9     1085.80     1151.18     18.75 o
  -4   3   9        0.04       -2.06      2.06 o
  -3   3   9        0.78        0.07      1.63 o
  -2   3   9      268.85      290.61      7.71 o
  -1   3   9      171.05      155.84      5.48 o
   0   3   9       98.94      100.89      7.50 o
   1   3   9        1.88       -0.25      2.30 o
   2   3   9     1619.24     1598.04     44.54 o
   3   3   9     1507.54     1485.19     29.21 o
   4   3   9      356.31      390.42     36.14 o
   5   3   9      159.39      161.01      9.82 o
   6   3   9      539.48      513.93     37.23 o
   7   3   9        2.44        5.49      5.00 o
   8   3   9      291.56      314.11     14.82 o
 -15   4   9       95.01      111.56     13.49 o
 -14   4   9       96.99       86.57      6.07 o
 -13   4   9       61.43       62.29      5.20 o
 -12   4   9      906.12      872.41     19.35 o
 -11   4   9       63.78       71.64      7.31 o
 -10   4   9     1428.25     1387.82     34.89 o
  -9   4   9      142.08      146.48      8.81 o
  -8   4   9     1900.15     1870.58     37.26 o
  -7   4   9       78.77       73.50      4.90 o
  -6   4   9      324.61      344.13      9.67 o
  -5   4   9     1119.03     1160.09     19.03 o
  -4   4   9     1342.47     1263.78     22.71 o
  -3   4   9      137.25      139.00      4.91 o
  -2   4   9        7.09        6.76      2.04 o
  -1   4   9      691.22      667.26     14.44 o
   0   4   9      213.77      217.59      9.03 o
   1   4   9      598.37      637.86     18.06 o
   2   4   9      870.06      890.78     23.80 o
   3   4   9        6.22        4.56      2.82 o
   4   4   9      834.98      823.57     18.83 o
   5   4   9      385.27      384.33     11.49 o
   6   4   9        6.58        0.43      3.27 o
   7   4   9        5.34        6.42      4.87 o
   8   4   9      281.44      301.53     14.54 o
 -15   5   9      153.87      141.12     15.30 o
 -14   5   9      237.53      264.50      9.91 o
 -13   5   9      396.27      409.30     12.26 o
 -12   5   9        6.22        0.00      5.29 o
 -11   5   9      298.56      284.96     18.20 o
 -10   5   9     3492.75     3575.28     78.86 o
  -9   5   9     1848.83     1894.08     44.68 o
  -8   5   9      225.61      233.63     10.89 o
  -7   5   9      781.57      748.03     21.13 o
  -6   5   9       17.46       29.37      4.93 o
  -5   5   9      134.16      137.31     22.61 o
  -4   5   9       10.13       14.57      2.29 o
  -3   5   9        7.92        6.77      2.37 o
  -2   5   9       15.74       15.88      2.80 o
  -1   5   9      128.67      150.95      7.27 o
   0   5   9      421.89      425.44      9.97 o
   1   5   9      694.68      690.39     14.95 o
   2   5   9       78.90       82.63      4.77 o
   3   5   9      291.32      286.77      8.91 o
   4   5   9       28.71       35.98      4.16 o
   5   5   9      260.75      284.56     11.71 o
   6   5   9       71.57       74.48      5.87 o
   7   5   9        1.20       11.38      4.02 o
 -14   6   9      210.61      220.28     24.60 o
 -13   6   9       14.21       10.92      6.33 o
 -12   6   9        0.14       -3.29      5.64 o
 -11   6   9      544.61      543.28     22.21 o
 -10   6   9      454.83      476.71     17.33 o
  -9   6   9      461.84      478.21     16.93 o
  -8   6   9     2037.59     2078.76     71.02 o
  -7   6   9      526.91      540.15     17.51 o
  -6   6   9       80.15       81.86     12.50 o
  -5   6   9       30.25       33.08      5.42 o
  -4   6   9     1096.76     1033.15     27.09 o
  -3   6   9      266.20      301.52      8.78 o
  -2   6   9      389.12      385.48     13.36 o
  -1   6   9      932.44      899.50     19.63 o
   0   6   9       40.90       42.02      8.55 o
   1   6   9        0.23        2.93      3.50 o
   2   6   9      171.41      184.11     14.76 o
   3   6   9      227.02      251.17     14.30 o
   4   6   9       71.96       73.56      7.19 o
   5   6   9      748.63      721.76     34.93 o
   6   6   9      332.49      360.21     33.37 o
 -12   7   9       21.25       21.47      6.86 o
 -11   7   9      203.18      208.52     12.72 o
 -10   7   9       37.76       40.42      7.15 o
  -9   7   9       28.30       26.47      7.61 o
  -8   7   9      133.99      143.69     10.21 o
  -7   7   9       20.18       14.43      5.64 o
  -6   7   9       99.34       99.12      8.45 o
  -5   7   9      422.14      393.37     15.02 o
  -4   7   9      730.35      683.45     20.65 o
  -3   7   9      145.90      151.91      9.70 o
  -2   7   9      361.85      364.62     14.25 o
  -1   7   9       36.12       44.29      4.41 o
   0   7   9       32.68       41.10      5.88 o
   1   7   9       12.94        9.81      3.97 o
   2   7   9      288.03      297.61     12.29 o
   3   7   9       98.07       96.58      7.89 o
   4   7   9      947.18      898.39     25.75 o
 -10   8   9        9.34       11.71      8.18 o
  -9   8   9        3.10       -3.81      5.40 o
  -8   8   9       54.84       59.15      8.66 o
  -7   8   9      206.61      201.65     24.56 o
  -6   8   9      605.61      619.08     20.35 o
  -5   8   9       40.73       46.19      6.86 o
  -4   8   9      144.21      113.02     18.42 o
  -3   8   9       32.19       36.70      6.71 o
  -2   8   9      206.25      227.79     12.10 o
  -1   8   9      410.88      447.52     16.50 o
   0   8   9       22.43       12.54      5.95 o
   1   8   9     1481.48     1372.16     60.02 o
   2   8   9      178.21      153.43      9.40 o
   3   8   9      363.54      400.48     21.40 o
  -7   9   9       78.56      105.70      9.84 o
  -6   9   9       35.14       30.77      7.48 o
  -5   9   9        0.47        2.34      5.76 o
  -4   9   9       73.54       59.66      8.01 o
  -3   9   9       11.80       -3.14      5.19 o
  -2   9   9       14.65        8.97      5.80 o
  -1   9   9      376.44      375.17     15.91 o
 -17   0  10      597.77      649.38     16.52 o
 -16   0  10      132.24       96.87     10.84 o
 -15   0  10     1234.32     1084.35     23.19 o
 -14   0  10      374.22      342.87     10.21 o
 -13   0  10      743.12      816.77     17.59 o
 -12   0  10      426.16      371.64     12.82 o
 -11   0  10       25.03       21.39      3.03 o
 -10   0  10      982.84     1080.20     21.05 o
  -9   0  10        0.33        4.49      2.19 o
  -8   0  10      501.68      500.24     11.09 o
  -7   0  10      489.48      456.99     10.26 o
  -6   0  10      687.49      626.24     15.19 o
  -5   0  10     1770.79     1841.46     32.79 o
  -4   0  10      593.98      587.95     12.22 o
  -3   0  10        0.38        0.60      1.80 o
  -2   0  10     5194.92     5587.77    119.96 o
  -1   0  10     1606.51     1920.75     43.78 o
   0   0  10     5225.99     5475.74    132.20 o
   1   0  10     1803.65     1788.37     43.15 o
   2   0  10     1331.54     1389.70     50.23 o
   3   0  10      107.92      114.40      6.26 o
   4   0  10     2546.95     2602.92     58.46 o
   5   0  10      578.45      591.41     24.71 o
   6   0  10       22.84        9.60      7.57 o
   7   0  10      980.70      886.01     38.83 o
   8   0  10      237.71      300.32     21.33 o
 -17   1  10        2.86       -1.14      3.01 o
 -16   1  10      148.99      174.40      5.47 o
 -15   1  10      296.23      307.06      7.01 o
 -14   1  10       41.76       48.29      3.10 o
 -13   1  10      154.86      136.15      5.23 o
 -12   1  10      207.30      219.17      6.59 o
 -11   1  10        3.46        6.30      1.81 o
 -10   1  10     1877.14     1779.62     23.01 o
  -9   1  10      312.83      338.77      6.10 o
  -8   1  10      807.24      803.54     11.37 o
  -7   1  10       65.25       45.56      2.18 o
  -6   1  10     1704.99     1629.75     22.63 o
  -5   1  10      922.02      940.06     14.06 o
  -4   1  10        5.38       12.25      1.57 o
  -3   1  10     2610.00     2386.51     32.82 o
  -2   1  10        2.71        0.62      1.94 o
  -1   1  10     1704.75     1746.90     33.49 o
   0   1  10       70.61       70.70      4.16 o
   1   1  10       66.97       53.70      3.82 o
   2   1  10       25.06       26.90      3.12 o
   3   1  10     2800.43     2772.80     60.13 o
   4   1  10      627.19      603.10     20.91 o
   5   1  10     1069.16     1058.33     30.07 o
   6   1  10      219.01      242.61     27.96 o
   7   1  10       99.96       84.18     11.32 o
   8   1  10      203.84      199.73     12.71 o
 -16   2  10       90.75      103.78      5.73 o
 -15   2  10       75.43       86.06      4.32 o
 -14   2  10      117.17      101.37      4.17 o
 -13   2  10      154.15      152.69      4.70 o
 -12   2  10      114.24       99.54      3.76 o
 -11   2  10      554.24      510.81      9.54 o
 -10   2  10        0.05       -0.66      1.56 o
  -9   2  10       53.03       46.18      2.36 o
  -8   2  10       59.15       71.09      2.70 o
  -7   2  10     1149.22     1178.81     17.07 o
  -6   2  10      559.71      550.13     10.45 o
  -5   2  10       32.74       33.71      2.56 o
  -4   2  10      141.25      128.16      4.22 o
  -3   2  10      125.24      122.02      3.35 o
  -2   2  10      157.10       97.38      4.56 o
  -1   2  10      335.42      367.93      9.28 o
   0   2  10     1000.02     1013.12     20.86 o
   1   2  10      325.25      330.49      9.05 o
   2   2  10      560.73      519.11     12.52 o
   3   2  10     2653.23     2629.21     49.07 o
   4   2  10      101.51      105.22      5.09 o
   5   2  10      117.40      102.98      8.99 o
   6   2  10      180.58      223.82     12.00 o
   7   2  10      623.18      651.26     26.36 o
   8   2  10      108.05      109.42     10.14 o
 -16   3  10       26.93       20.02      6.18 o
 -15   3  10       45.84       58.68      4.97 o
 -14   3  10      356.30      360.62      9.47 o
 -13   3  10       21.78       25.35      4.57 o
 -12   3  10      907.50      866.62     13.12 o
 -11   3  10      171.47      168.78      4.52 o
 -10   3  10        1.60       -1.40      1.40 o
  -9   3  10      127.58      126.51      5.01 o
  -8   3  10      821.48      844.22     14.75 o
  -7   3  10      335.83      348.47      7.54 o
  -6   3  10       62.23       82.66      3.55 o
  -5   3  10       49.19       42.60      2.78 o
  -4   3  10      369.87      357.85      7.91 o
  -3   3  10      624.54      604.02     11.57 o
  -2   3  10        3.27        4.62      2.43 o
  -1   3  10      130.07      109.16      8.13 o
   0   3  10       98.30      103.99      4.91 o
   1   3  10     1857.48     1826.93    100.75 o
   2   3  10       47.47       44.41      3.87 o
   3   3  10        8.61        5.94      3.70 o
   4   3  10       95.04       98.84      8.10 o
   5   3  10        7.42        5.62      4.77 o
   6   3  10      319.27      306.40     17.50 o
   7   3  10       16.38       15.77      5.79 o
 -15   4  10      547.43      570.72     17.93 o
 -14   4  10       16.16       12.33      3.88 o
 -13   4  10      456.44      470.63     13.11 o
 -12   4  10       63.95       59.44      5.11 o
 -11   4  10      442.69      450.67     20.76 o
 -10   4  10       87.99       89.33      6.07 o
  -9   4  10     5260.56     5211.14     90.38 o
  -8   4  10      141.23      132.72      6.56 o
  -7   4  10      270.81      252.53     16.04 o
  -6   4  10       30.71       37.91      2.40 o
  -5   4  10       33.76       41.13      3.16 o
  -4   4  10      429.11      447.64      9.44 o
  -3   4  10       52.59       41.59      3.13 o
  -2   4  10      137.50      107.85      4.96 o
  -1   4  10       87.34       92.55      4.81 o
   0   4  10        5.21        8.19      2.63 o
   1   4  10      164.43      152.20     10.07 o
   2   4  10       17.21       16.01      4.35 o
   3   4  10        3.48        5.63      5.40 o
   4   4  10     1036.58      961.13     27.74 o
   5   4  10      148.93      167.66     10.28 o
   6   4  10      196.91      195.42     11.70 o
   7   4  10        6.61       16.80      7.48 o
 -15   5  10       50.49       62.40      6.09 o
 -14   5  10       23.81       24.84      4.57 o
 -13   5  10      115.52      117.82      7.12 o
 -12   5  10      158.92      157.56     10.46 o
 -11   5  10        2.28       -0.87      5.25 o
 -10   5  10       14.35       12.91      6.10 o
  -9   5  10       20.83       20.87      5.59 o
  -8   5  10      836.25      868.72     26.14 o
  -7   5  10     2311.91     2313.09     52.74 o
  -6   5  10      146.45      143.60     10.61 o
  -5   5  10      412.81      423.42      9.88 o
  -4   5  10      407.14      384.30      9.92 o
  -3   5  10      214.64      198.70      6.81 o
  -2   5  10      113.54      100.42      5.42 o
  -1   5  10      229.87      203.34      8.81 o
   0   5  10        0.06       -3.12      3.12 o
   1   5  10      713.55      679.53     19.55 o
   2   5  10       80.58       82.49      6.81 o
   3   5  10        2.05       -4.98      5.22 o
   4   5  10      154.16      163.80      9.91 o
   5   5  10        3.31       -2.70      4.49 o
   6   5  10       14.22       19.60      7.98 o
 -13   6  10      389.05      428.25     20.92 o
 -12   6  10      707.00      731.76     23.16 o
 -11   6  10       64.65       73.90      8.09 o
 -10   6  10     2567.04     2551.59     59.24 o
  -9   6  10      294.71      298.73     18.38 o
  -8   6  10       89.50       91.25      8.21 o
  -7   6  10       12.09       11.82      5.11 o
  -6   6  10        0.02       -4.21      4.21 o
  -5   6  10       27.06       27.65      5.54 o
  -4   6  10       12.92        6.64      7.37 o
  -3   6  10       11.49        8.05      2.79 o
  -2   6  10      164.15      174.95      7.09 o
  -1   6  10      116.09      105.83      5.98 o
   0   6  10       36.97       61.39     11.10 o
   1   6  10        1.02       -1.27      3.49 o
   2   6  10        1.58        0.34      5.44 o
   3   6  10       10.46        2.18      4.22 o
   4   6  10        2.92        2.87      4.35 o
   5   6  10       70.09       67.51      7.58 o
 -12   7  10        2.36       -3.47      5.98 o
 -11   7  10      210.15      215.88     20.55 o
 -10   7  10       22.95        7.63      6.17 o
  -9   7  10       21.89       15.45      6.07 o
  -8   7  10      114.07       99.31     10.06 o
  -7   7  10       66.22       75.78      9.73 o
  -6   7  10      181.15      184.52     10.89 o
  -5   7  10      141.86      124.91      9.23 o
  -4   7  10       19.25       11.20      5.35 o
  -3   7  10      147.23      132.13      9.65 o
  -2   7  10      242.21      209.59     19.32 o
  -1   7  10       47.77       46.14      5.82 o
   0   7  10      156.73      148.57     13.31 o
   1   7  10        3.79        9.38      4.56 o
   2   7  10        0.09        2.85      4.15 o
   3   7  10      148.96      149.53     14.95 o
 -10   8  10       67.74       59.34      8.68 o
  -9   8  10        2.08       -4.73      6.32 o
  -8   8  10       53.64       47.24      7.87 o
  -7   8  10       44.11       38.51      7.14 o
  -6   8  10       21.24       23.39     10.83 o
  -5   8  10      108.48       74.79     20.08 o
  -4   8  10       28.68       22.66      6.00 o
  -3   8  10       57.94       46.01      7.03 o
  -2   8  10       35.76       27.45      6.28 o
  -1   8  10       40.35       52.44      7.36 o
   0   8  10       94.28       86.36      8.86 o
   1   8  10      345.44      311.45     14.70 o
  -5   9  10      169.68      157.09     11.36 o
  -4   9  10      123.41      110.61     10.68 o
  -3   9  10      375.80      430.96     23.97 o
 -17   1  11       44.00       58.40      3.73 o
 -16   1  11      213.76      210.84      6.05 o
 -15   1  11       51.64       39.71      3.70 o
 -14   1  11      428.74      400.11      7.89 o
 -13   1  11       45.75       35.25      2.77 o
 -12   1  11       63.12       57.83      3.06 o
 -11   1  11       44.41       38.23      2.52 o
 -10   1  11       67.36       75.34      3.10 o
  -9   1  11       21.03       19.21      2.13 o
  -8   1  11        7.57        7.58      2.15 o
  -7   1  11       14.89       20.80      1.82 o
  -6   1  11       37.98       29.54      1.93 o
  -5   1  11      142.98      133.57      3.44 o
  -4   1  11        4.96        8.64      1.46 o
  -3   1  11       18.50       24.35      2.42 o
  -2   1  11      661.49      699.19     15.01 o
  -1   1  11      374.62      354.33      9.54 o
   0   1  11      304.48      301.03      8.67 o
   1   1  11      135.59      152.16     18.47 o
   2   1  11       80.18       92.36      5.20 o
   3   1  11      501.80      505.19     12.67 o
   4   1  11      128.45      113.63      5.75 o
   5   1  11      215.07      207.72     11.53 o
   6   1  11        2.22       -3.78      4.76 o
   7   1  11        4.52        1.66      8.62 o
 -16   2  11       29.03       29.67      8.06 o
 -15   2  11        3.51        3.39      2.80 o
 -14   2  11        5.29        4.08      2.12 o
 -13   2  11      252.22      223.53      5.60 o
 -12   2  11      128.61      131.09      4.87 o
 -11   2  11        9.64       10.09      2.73 o
 -10   2  11        0.43        0.99      1.58 o
  -9   2  11     2309.85     2318.22     29.24 o
  -8   2  11       69.89       66.71      2.68 o
  -7   2  11      452.67      448.55      7.81 o
  -6   2  11      732.83      801.53     12.27 o
  -5   2  11      493.74      533.44      8.74 o
  -4   2  11       18.06       20.14      2.36 o
  -3   2  11      199.29      196.57      6.31 o
  -2   2  11        1.89        3.02      2.73 o
  -1   2  11      828.70      835.84     26.97 o
   0   2  11      780.99      806.79     17.60 o
   1   2  11     1637.66     1663.26     64.33 o
   2   2  11      367.50      361.68     10.21 o
   3   2  11     1421.73     1378.71     30.00 o
   4   2  11       39.57       52.80      7.96 o
   5   2  11      150.68      140.46      9.99 o
   6   2  11      343.25      345.16     15.34 o
   7   2  11       83.29       77.72      8.87 o
 -16   3  11      292.49      256.26      9.45 o
 -15   3  11       45.50       54.73      4.41 o
 -14   3  11      178.12      183.32      6.02 o
 -13   3  11        5.40        0.32      2.23 o
 -12   3  11      323.17      318.86      7.47 o
 -11   3  11       62.75       66.13      3.05 o
 -10   3  11      124.68      129.91      4.84 o
  -9   3  11     2117.10     2148.67     29.86 o
  -8   3  11     4760.68     4810.94     71.13 o
  -7   3  11      169.70      167.30      5.13 o
  -6   3  11       72.08      101.47      4.95 o
  -5   3  11      384.94      396.84      8.47 o
  -4   3  11       23.44       24.03      2.63 o
  -3   3  11       65.23       62.65      3.61 o
  -2   3  11       64.42       70.38      5.01 o
  -1   3  11      195.37      212.98      7.03 o
   0   3  11        2.80        3.46      2.49 o
   1   3  11     1342.22     1361.36     32.62 o
   2   3  11       20.62       23.43      5.01 o
   3   3  11      142.18      149.23      8.28 o
   4   3  11      263.09      268.24     12.89 o
   5   3  11      895.26      873.69     26.68 o
   6   3  11        4.52        5.68      5.25 o
   7   3  11        0.81        1.06      5.04 o
 -15   4  11       42.19       35.82      5.16 o
 -14   4  11      139.10      137.49      7.66 o
 -13   4  11       91.68       93.04      6.40 o
 -12   4  11       29.80       33.24      4.43 o
 -11   4  11      274.91      289.81      9.30 o
 -10   4  11     1921.09     1904.74     36.51 o
  -9   4  11      810.81      797.75     18.16 o
  -8   4  11      898.49      954.17     20.57 o
  -7   4  11       35.22       34.94      2.49 o
  -6   4  11      945.09      910.87     15.97 o
  -5   4  11      997.80     1004.53     17.41 o
  -4   4  11        3.48        7.37      2.27 o
  -3   4  11      756.70      697.88     13.48 o
  -2   4  11      431.12      417.40     10.76 o
  -1   4  11      335.57      331.44     12.04 o
   0   4  11        3.51        1.23      2.63 o
   1   4  11      142.72      142.17     12.08 o
   2   4  11      207.04      223.57     11.34 o
   3   4  11       67.78       66.88      9.85 o
   4   4  11      105.84      105.03      8.70 o
   5   4  11       15.47       26.91      5.96 o
   6   4  11       11.65        7.28      5.22 o
 -14   5  11      311.77      330.34     11.51 o
 -13   5  11       11.00        7.57      3.90 o
 -12   5  11      667.49      686.87     33.94 o
 -11   5  11      208.93      191.39     11.26 o
 -10   5  11      481.63      468.28     16.57 o
  -9   5  11      502.95      500.51     16.98 o
  -8   5  11       12.69        3.80      4.70 o
  -7   5  11      449.61      437.81     22.96 o
  -6   5  11     2522.39     2379.70     80.34 o
  -5   5  11      225.13      205.84      6.79 o
  -4   5  11      338.04      343.88      9.68 o
  -3   5  11      190.28      152.47     12.49 o
  -2   5  11      687.97      725.54     16.71 o
  -1   5  11      188.05      188.47     14.52 o
   0   5  11       57.79       62.53      5.95 o
   1   5  11      432.71      406.40     14.32 o
   2   5  11      344.30      330.51     12.93 o
   3   5  11      381.40      414.03     15.18 o
   4   5  11      144.56      146.67     10.12 o
   5   5  11      352.49      352.41     20.61 o
 -13   6  11       60.28       67.61      8.45 o
 -12   6  11      360.26      346.85     15.27 o
 -11   6  11      710.20      747.30     23.31 o
 -10   6  11      262.68      234.62     12.74 o
  -9   6  11        8.18        1.89      5.44 o
  -8   6  11      167.01      151.54     10.04 o
  -7   6  11       10.95        6.42      4.93 o
  -6   6  11       91.17       79.14      7.42 o
  -5   6  11     1761.46     1730.63     41.87 o
  -4   6  11      234.84      206.38     10.89 o
  -3   6  11        9.16        8.29     10.55 o
  -2   6  11      192.95      198.98      7.80 o
  -1   6  11      253.88      268.43      9.35 o
   0   6  11       57.73       65.17      6.18 o
   1   6  11      200.67      192.00      9.85 o
   2   6  11      449.09      461.96     16.22 o
   3   6  11       97.00       94.17      8.25 o
   4   6  11      106.22      124.95      9.44 o
 -12   7  11      506.70      545.59     20.11 o
 -11   7  11      314.91      315.34     25.48 o
 -10   7  11      482.37      538.85     19.45 o
  -9   7  11      264.50      255.23     13.27 o
  -8   7  11      237.40      227.63     27.47 o
  -7   7  11       44.80       39.38      6.79 o
  -6   7  11        3.07       12.56      5.48 o
  -5   7  11       28.08       28.29      8.20 o
  -4   7  11        6.22        0.39      5.03 o
  -3   7  11       21.19        9.71      5.32 o
  -2   7  11      235.00      242.03     12.14 o
  -1   7  11        4.93       -0.85      5.77 o
   0   7  11      133.04      160.25      9.64 o
   1   7  11       71.69       70.44      6.87 o
   2   7  11        0.20        4.13      4.58 o
  -9   8  11      435.21      412.23     20.76 o
  -8   8  11      103.00       95.49     21.47 o
  -7   8  11      849.06      810.19     28.68 o
  -6   8  11       37.85       30.50      6.86 o
  -5   8  11      124.08      123.87     10.07 o
  -4   8  11       21.89       15.55      7.10 o
  -3   8  11      272.66      266.33     13.49 o
  -2   8  11      147.46      141.29     10.59 o
  -1   8  11      155.33      151.10     20.02 o
   0   8  11       75.01       99.69      9.78 o
 -17   0  12       88.12      101.12      9.20 o
 -16   0  12       91.57       91.92      6.21 o
 -15   0  12       42.92       44.94      5.99 o
 -14   0  12       58.55       99.83      5.88 o
 -13   0  12     2537.99     2215.16     40.77 o
 -12   0  12      706.03      643.60     14.61 o
 -11   0  12      720.81      710.30     15.50 o
 -10   0  12     1031.59     1018.38     20.35 o
  -9   0  12        0.10        1.66      2.21 o
  -8   0  12       77.09       74.90      7.46 o
  -7   0  12      209.30      213.28      6.64 o
  -6   0  12     2873.61     2909.30     50.82 o
  -5   0  12      268.12      248.36      7.13 o
  -4   0  12      744.80      768.41     15.74 o
  -3   0  12       47.81       47.44      4.48 o
  -2   0  12       12.60        6.45      3.81 o
  -1   0  12      207.48      170.33      7.83 o
   0   0  12        0.97        0.74      2.78 o
   1   0  12      440.02      450.72     38.70 o
   2   0  12     1611.53     1590.10     38.07 o
   3   0  12      426.19      443.17     26.42 o
   4   0  12     1929.71     1921.26     69.82 o
   5   0  12      952.41      962.27     41.03 o
   6   0  12        0.17       -6.99      7.61 o
 -17   1  12       56.65       56.69      8.56 o
 -16   1  12      289.86      305.81      7.87 o
 -15   1  12      389.64      396.97      8.14 o
 -14   1  12      666.14      609.12     11.52 o
 -13   1  12      526.83      483.44      8.66 o
 -12   1  12        2.33       -1.34      1.88 o
 -11   1  12     2132.64     2077.01     26.85 o
 -10   1  12      548.82      522.53      8.62 o
  -9   1  12       42.72       39.60      2.45 o
  -8   1  12      402.00      401.38      6.91 o
  -7   1  12      101.22      104.14      3.33 o
  -6   1  12      100.84       95.14      3.20 o
  -5   1  12      233.73      222.22      5.91 o
  -4   1  12     1091.24     1107.08     15.07 o
  -3   1  12       54.73       48.81      2.76 o
  -2   1  12      150.11      133.58      8.36 o
  -1   1  12       29.36       35.66      3.65 o
   0   1  12      309.76      316.99      9.34 o
   1   1  12      223.34      229.46      7.94 o
   2   1  12     1708.66     1696.73     57.45 o
   3   1  12     1523.14     1550.33     31.87 o
   4   1  12      540.24      561.25     15.68 o
   5   1  12      187.67      204.17     12.09 o
   6   1  12       91.72       79.44      8.89 o
 -16   2  12      430.43      416.06      9.50 o
 -15   2  12       30.92       23.66      3.15 o
 -14   2  12     1285.27     1226.34     17.84 o
 -13   2  12      133.68      112.75      4.81 o
 -12   2  12      220.33      229.35      5.47 o
 -11   2  12      209.98      210.77      5.10 o
 -10   2  12     2180.88     2138.55     27.44 o
  -9   2  12      244.78      266.20      5.46 o
  -8   2  12     3114.01     3084.65     38.15 o
  -7   2  12      339.91      306.97      5.68 o
  -6   2  12      880.92      897.64     13.64 o
  -5   2  12       91.64       85.21      5.34 o
  -4   2  12      355.07      348.32     10.53 o
  -3   2  12      488.57      465.15      8.40 o
  -2   2  12       21.14       23.18      3.08 o
  -1   2  12     1595.46     1588.47     45.97 o
   0   2  12      352.56      374.38     12.22 o
   1   2  12      125.93      123.90      7.74 o
   2   2  12       92.72       94.18      5.55 o
   3   2  12      658.49      662.71     15.91 o
   4   2  12       93.30      103.35      8.99 o
   5   2  12     1089.33     1163.43     39.36 o
   6   2  12      577.58      610.26     22.47 o
 -16   3  12       39.12       34.49      4.11 o
 -15   3  12       35.11       38.56      3.66 o
 -14   3  12       34.71       39.86      3.51 o
 -13   3  12      187.26      199.56      6.13 o
 -12   3  12       56.64       59.73      3.66 o
 -11   3  12       10.08        9.76      2.44 o
 -10   3  12      497.93      497.74      8.30 o
  -9   3  12     1911.95     1914.84     26.96 o
  -8   3  12      910.87      885.92     15.79 o
  -7   3  12     2160.80     2138.42     33.52 o
  -6   3  12      393.86      377.31      8.51 o
  -5   3  12      818.17      786.19     21.84 o
  -4   3  12      431.36      460.72     10.01 o
  -3   3  12      202.74      189.75      6.08 o
  -2   3  12      878.61      901.82     19.02 o
  -1   3  12        0.07        0.30      2.51 o
   0   3  12     1379.73     1369.18     31.92 o
   1   3  12       18.59       12.70      3.18 o
   2   3  12        2.20        3.63      4.48 o
   3   3  12      576.61      584.94     19.78 o
   4   3  12      192.81      162.98     10.70 o
   5   3  12        0.52        2.01      5.02 o
   6   3  12       25.58       20.10      6.29 o
 -15   4  12       38.40       45.71      5.55 o
 -14   4  12       11.41        7.67      3.96 o
 -13   4  12       29.50       23.89      4.27 o
 -12   4  12      189.14      197.83      7.76 o
 -11   4  12      553.81      559.22     14.78 o
 -10   4  12      163.64      152.84      7.56 o
  -9   4  12      131.10      128.71      6.91 o
  -8   4  12      101.36      102.47      6.27 o
  -7   4  12        4.93        2.34      2.71 o
  -6   4  12       50.06       40.79      3.07 o
  -5   4  12       22.18       26.07      3.47 o
  -4   4  12      103.19       83.83      4.38 o
  -3   4  12       84.45       87.05      4.51 o
  -2   4  12      387.58      374.73     10.33 o
  -1   4  12        0.22       -2.55      2.55 o
   0   4  12      123.39      121.70      7.22 o
   1   4  12      126.38      128.29      7.95 o
   2   4  12      193.41      202.92     10.70 o
   3   4  12      354.92      371.19     15.19 o
   4   4  12        6.96       -0.39      4.82 o
   5   4  12      456.84      444.84     17.81 o
 -14   5  12       14.32       11.05      4.34 o
 -13   5  12        9.63        5.68      4.07 o
 -12   5  12       14.18       11.63      5.85 o
 -11   5  12       51.92       38.30      6.52 o
 -10   5  12       18.77       17.46      6.58 o
  -9   5  12      217.01      219.65     11.24 o
  -8   5  12      515.49      497.42     19.87 o
  -7   5  12        0.97        0.77      4.55 o
  -6   5  12       22.44       17.06      3.91 o
  -5   5  12      107.84       88.92      5.96 o
  -4   5  12      274.01      219.55      8.15 o
  -3   5  12       73.67       72.46      5.01 o
  -2   5  12      154.77      152.85      7.41 o
  -1   5  12      117.08      128.51      7.84 o
   0   5  12      186.87      180.17      9.59 o
   1   5  12       84.66       68.44      6.82 o
   2   5  12       38.35       53.62      6.56 o
   3   5  12      322.75      316.12     13.58 o
   4   5  12       15.49       12.74      5.55 o
 -13   6  12        3.09        5.15      6.09 o
 -12   6  12      116.50      112.76      9.96 o
 -11   6  12       73.30       59.73      7.89 o
 -10   6  12       50.16       46.34     12.13 o
  -9   6  12        0.23        3.18      5.26 o
  -8   6  12        0.08       -4.95      4.95 o
  -7   6  12       30.00       21.38      6.01 o
  -6   6  12        8.05       11.53      8.38 o
  -5   6  12        0.04        2.46      7.19 o
  -4   6  12        0.05        5.58      5.31 o
  -3   6  12        6.83        4.76      5.17 o
  -2   6  12        9.48        8.11      3.55 o
  -1   6  12       22.43       21.05      4.11 o
   0   6  12       96.67       86.47      8.13 o
   1   6  12       44.79       35.69      5.87 o
   2   6  12        6.43        5.26      4.87 o
   3   6  12      201.61      198.54     13.48 o
 -11   7  12       53.27       62.24     10.13 o
 -10   7  12       54.53       46.08      7.83 o
  -9   7  12        3.32       -3.35      5.80 o
  -8   7  12      104.93      106.16      9.46 o
  -7   7  12      136.12      132.43     20.50 o
  -6   7  12       55.53       59.04      8.42 o
  -5   7  12      152.56      121.00      9.63 o
  -4   7  12       10.54       15.22      7.48 o
  -3   7  12       86.20       80.08      8.34 o
  -2   7  12        1.28       -0.89      5.33 o
  -1   7  12      159.95      172.59     16.07 o
   0   7  12        9.67       15.26      6.14 o
   1   7  12        0.07       -0.59      4.49 o
  -8   8  12      438.04      418.52     17.71 o
  -7   8  12      132.47      136.24     14.06 o
  -6   8  12      103.06       77.38     10.48 o
  -5   8  12       22.62       23.14      6.62 o
  -4   8  12        3.89       -0.45      5.69 o
  -3   8  12      287.63      247.55     13.78 o
  -2   8  12       55.88       54.76     10.70 o
 -16   1  13       41.20       51.77      4.24 o
 -15   1  13       76.93       70.33      4.20 o
 -14   1  13      118.20      103.61      4.29 o
 -13   1  13        0.01       -2.09      2.09 o
 -12   1  13       96.68      112.65      4.41 o
 -11   1  13      100.83       94.20      3.71 o
 -10   1  13      752.47      745.04     14.67 o
  -9   1  13      179.31      171.37      4.82 o
  -8   1  13      452.91      471.84      7.96 o
  -7   1  13     2248.03     2225.36     28.24 o
  -6   1  13        0.90        1.00      1.55 o
  -5   1  13       99.18       98.66      3.38 o
  -4   1  13      188.43      199.20      4.63 o
  -3   1  13       80.59       71.18      4.07 o
  -2   1  13       27.61       34.78      3.12 o
  -1   1  13       32.84       29.33      3.06 o
   0   1  13      223.78      229.15      6.81 o
   1   1  13       44.63       43.02      4.24 o
   2   1  13       78.20       78.61      4.62 o
   3   1  13      596.80      605.57     15.51 o
   4   1  13      119.72      107.66      9.29 o
   5   1  13      525.52      506.22     19.65 o
 -16   2  13       17.70       10.07      2.92 o
 -15   2  13       56.02       47.14      3.79 o
 -14   2  13        3.10        5.47      2.50 o
 -13   2  13        9.03        4.95      2.16 o
 -12   2  13       97.38       93.34      3.78 o
 -11   2  13     1900.18     1977.65     43.73 o
 -10   2  13       66.47       68.63      3.18 o
  -9   2  13     1567.95     1577.10     20.91 o
  -8   2  13      149.47      142.78      3.95 o
  -7   2  13      190.27      202.85      4.53 o
  -6   2  13        3.82        1.35      1.49 o
  -5   2  13      142.79      154.01      6.22 o
  -4   2  13       70.28       75.09      3.12 o
  -3   2  13      466.26      450.39      8.47 o
  -2   2  13     1171.72     1244.69     41.85 o
  -1   2  13        2.29        1.43      2.69 o
   0   2  13      573.91      596.97     17.44 o
   1   2  13      115.08       95.06      5.79 o
   2   2  13       21.19       19.17      3.55 o
   3   2  13      191.76      207.78     17.65 o
   4   2  13      340.90      363.68     19.45 o
   5   2  13      201.96      217.44     12.87 o
 -16   3  13      174.27      169.42      7.33 o
 -15   3  13        6.25       10.46      2.82 o
 -14   3  13        1.47        4.00      2.77 o
 -13   3  13      454.03      471.67      9.83 o
 -12   3  13      367.48      361.65      8.84 o
 -11   3  13       29.96       21.47      3.53 o
 -10   3  13      235.49      229.63      7.41 o
  -9   3  13       92.80       90.52      4.37 o
  -8   3  13      450.85      444.80      9.65 o
  -7   3  13      137.04      144.34      5.30 o
  -6   3  13      411.75      417.89      9.33 o
  -5   3  13      472.75      448.08     12.42 o
  -4   3  13      294.08      267.03      8.76 o
  -3   3  13      296.89      290.30     10.31 o
  -2   3  13       73.05       77.18      5.11 o
  -1   3  13       93.88      112.66      5.99 o
   0   3  13     1360.83     1417.61     28.30 o
   1   3  13        0.81        5.93      4.01 o
   2   3  13       27.24       26.46      4.74 o
   3   3  13      253.78      245.70     12.55 o
   4   3  13      132.03      120.33     14.41 o
   5   3  13      148.41      189.75     24.12 o
 -15   4  13       21.18       13.94      4.35 o
 -14   4  13       14.63       10.84      4.14 o
 -13   4  13      192.44      200.10     11.56 o
 -12   4  13        0.04        2.91      3.14 o
 -11   4  13       24.95       22.57      4.90 o
 -10   4  13      121.36      119.93      6.96 o
  -9   4  13      245.48      260.07      9.42 o
  -8   4  13       37.90       34.88      4.37 o
  -7   4  13        1.90        2.76      3.15 o
  -6   4  13     1084.00     1084.28     18.97 o
  -5   4  13        9.51       10.58      3.46 o
  -4   4  13      211.54      209.10      8.59 o
  -3   4  13      212.20      189.22      6.55 o
  -2   4  13      630.13      666.72     15.61 o
  -1   4  13      331.06      338.50     11.36 o
   0   4  13     1331.27     1324.05     26.90 o
   1   4  13       21.89       21.88      4.48 o
   2   4  13      882.97      852.90     24.90 o
   3   4  13      366.53      358.85     14.97 o
   4   4  13       64.50       65.89     10.85 o
 -14   5  13       19.95       28.28      5.03 o
 -13   5  13       36.63       31.82      5.37 o
 -12   5  13      333.55      322.63     14.41 o
 -11   5  13       33.97       35.81      6.55 o
 -10   5  13      116.01      103.59      8.75 o
  -9   5  13      304.11      288.65     15.63 o
  -8   5  13      437.15      428.61     12.97 o
  -7   5  13      226.65      230.75      9.93 o
  -6   5  13       40.56       37.65      4.74 o
  -5   5  13      921.95      771.60     18.13 o
  -4   5  13      384.51      361.43      9.20 o
  -3   5  13      133.74      171.34     10.17 o
  -2   5  13       59.18       43.57      4.80 o
  -1   5  13       55.68       64.16      6.43 o
   0   5  13        0.29       -1.99      4.04 o
   1   5  13      301.15      313.79     13.35 o
   2   5  13       23.30       26.33      5.64 o
   3   5  13       18.65       18.99      5.62 o
 -13   6  13      350.27      337.98     22.69 o
 -12   6  13        5.21       -1.81      5.96 o
 -11   6  13       26.18       22.57      6.86 o
 -10   6  13       20.20       26.03      6.73 o
  -9   6  13      280.15      277.32     13.67 o
  -8   6  13      158.57      184.43     11.15 o
  -7   6  13      172.26      139.72     11.05 o
  -6   6  13      773.78      703.12     21.94 o
  -5   6  13        0.19       -2.62      4.89 o
  -4   6  13      143.72      176.68     10.98 o
  -3   6  13       29.14       20.01      5.75 o
  -2   6  13      333.04      323.55     18.15 o
  -1   6  13       49.06       38.71      5.05 o
   0   6  13      159.21      182.44     13.64 o
   1   6  13       87.11      107.81      8.61 o
 -10   7  13       64.63       56.08     16.18 o
  -9   7  13      469.10      514.21     19.15 o
  -8   7  13      278.02      272.67     13.88 o
  -7   7  13      485.43      495.61     18.62 o
  -6   7  13       49.00       29.32      6.92 o
  -5   7  13      820.21      767.14     23.87 o
  -4   7  13        5.72        8.88      8.44 o
  -3   7  13      675.25      622.25     21.18 o
  -2   7  13       25.64       35.04      9.67 o
  -1   7  13      189.04      185.98     12.24 o
 -16   0  14        3.43        4.79      3.54 o
 -15   0  14      709.85      697.53     16.59 o
 -14   0  14       13.62       16.12      3.67 o
 -13   0  14     1531.25     1400.16     38.80 o
 -12   0  14        1.36       -2.76      2.76 o
 -11   0  14      797.98      832.94     17.88 o
 -10   0  14      923.36      937.59     19.39 o
  -9   0  14     8962.36     8514.90    183.57 o
  -8   0  14      440.32      412.92     10.55 o
  -7   0  14     7088.00     7105.78    120.21 o
  -6   0  14      601.03      592.06     13.38 o
  -5   0  14      144.13      146.80      8.96 o
  -4   0  14      238.83      253.01      8.67 o
  -3   0  14      742.26      741.80     39.53 o
  -2   0  14      271.03      277.49     14.63 o
  -1   0  14       15.14       19.29      4.14 o
   0   0  14      204.07      209.13      9.61 o
   1   0  14      179.85      198.42      9.35 o
   2   0  14       10.65       11.08      3.94 o
   3   0  14     2002.91     2081.17     75.30 o
   4   0  14      705.94      724.52     34.45 o
 -16   1  14       50.74       48.10      3.95 o
 -15   1  14      273.55      280.99      6.75 o
 -14   1  14      723.25      712.55     13.63 o
 -13   1  14       64.92       76.89      3.72 o
 -12   1  14      629.15      621.03     10.30 o
 -11   1  14        8.53        9.10      2.10 o
 -10   1  14      327.47      329.95      6.57 o
  -9   1  14      504.17      550.24      9.12 o
  -8   1  14     2224.60     2193.10     28.12 o
  -7   1  14       17.73       16.71      2.13 o
  -6   1  14      142.37      137.49      4.54 o
  -5   1  14      305.56      281.13      5.80 o
  -4   1  14      505.23      473.60      8.14 o
  -3   1  14       70.87       66.30      5.65 o
  -2   1  14      240.68      253.03      7.30 o
  -1   1  14      462.25      445.12     11.65 o
   0   1  14      168.29      169.11      8.04 o
   1   1  14      519.65      510.25     11.51 o
   2   1  14       39.94       46.72      4.73 o
   3   1  14       40.75       45.11      4.94 o
   4   1  14      139.53      141.59     15.28 o
 -16   2  14      159.65      166.36      6.38 o
 -15   2  14      113.41      133.19      5.63 o
 -14   2  14      191.94      206.43      6.77 o
 -13   2  14       10.52        8.92      2.61 o
 -12   2  14      683.08      638.83     10.46 o
 -11   2  14     1488.54     1481.33     20.20 o
 -10   2  14      338.69      327.55      6.55 o
  -9   2  14       16.98       15.92      1.99 o
  -8   2  14      287.95      285.82      6.83 o
  -7   2  14      193.02      207.59      5.77 o
  -6   2  14        1.13        0.21      2.33 o
  -5   2  14      547.94      507.92     10.71 o
  -4   2  14       57.22       62.55      4.13 o
  -3   2  14      921.36      912.81     17.02 o
  -2   2  14       45.62       46.04      8.38 o
  -1   2  14       23.41       25.79      4.69 o
   0   2  14       17.09       11.61      3.85 o
   1   2  14       11.71        6.62      4.26 o
   2   2  14      109.94      107.07      9.61 o
   3   2  14      294.55      299.90     14.52 o
   4   2  14      131.65      104.27      9.74 o
 -15   3  14      133.28      140.63      6.92 o
 -14   3  14       85.38       96.52      5.82 o
 -13   3  14      319.38      312.07      9.20 o
 -12   3  14      163.69      158.90      6.64 o
 -11   3  14       31.22       34.62      3.93 o
 -10   3  14      124.70      112.84      5.73 o
  -9   3  14      532.03      555.57     10.41 o
  -8   3  14       12.12       14.96      3.74 o
  -7   3  14        1.20        2.33      2.41 o
  -6   3  14      875.73      855.66     16.70 o
  -5   3  14      726.71      620.99     16.54 o
  -4   3  14      213.84      204.12      7.96 o
  -3   3  14      518.51      440.61     10.35 o
  -2   3  14       12.54       17.60      3.88 o
  -1   3  14      203.60      210.82      8.03 o
   0   3  14      483.73      473.27     12.71 o
   1   3  14      352.83      358.38     10.85 o
   2   3  14       36.62       28.90      8.60 o
   3   3  14     1274.72     1302.86     46.62 o
 -15   4  14       95.06       92.64      8.55 o
 -14   4  14       34.90       33.18      4.42 o
 -13   4  14      330.03      311.07     10.13 o
 -12   4  14      121.81      119.94     10.42 o
 -11   4  14      335.48      347.25      9.95 o
 -10   4  14      337.52      328.97     11.04 o
  -9   4  14      180.84      167.84      7.93 o
  -8   4  14      142.04      140.77      7.43 o
  -7   4  14       26.15       12.84      3.80 o
  -6   4  14      239.62      225.15      6.77 o
  -5   4  14      649.62      672.31     13.47 o
  -4   4  14      150.95      120.59      5.56 o
  -3   4  14        4.40        6.17      2.83 o
  -2   4  14      161.13      149.44     10.46 o
  -1   4  14       13.15       16.78      3.78 o
   0   4  14      392.50      396.72     11.59 o
   1   4  14      238.97      236.01     22.93 o
   2   4  14      153.36      133.44     11.40 o
   3   4  14        8.36       11.50     10.07 o
 -13   5  14       16.96       20.77      4.88 o
 -12   5  14        0.08        1.49      3.79 o
 -11   5  14       82.86       71.92     10.20 o
 -10   5  14       36.93       50.87      5.60 o
  -9   5  14      190.12      162.72      8.32 o
  -8   5  14       11.54        6.58      4.25 o
  -7   5  14       49.71       36.82      5.00 o
  -6   5  14      100.09      115.97      7.15 o
  -5   5  14        4.46        0.59      7.40 o
  -4   5  14       38.67       48.98      4.13 o
  -3   5  14       27.88       33.83      3.88 o
  -2   5  14       86.23       88.90     10.03 o
  -1   5  14      300.89      292.88     12.75 o
   0   5  14        1.44        2.42      4.36 o
   1   5  14        0.59       -6.14      6.14 o
   2   5  14      199.24      209.14     16.73 o
 -12   6  14       15.71       16.64      6.66 o
 -11   6  14        2.01        0.82      7.04 o
 -10   6  14        1.37       -2.37      7.43 o
  -9   6  14       16.65       26.53      6.42 o
  -8   6  14      567.56      528.45     22.70 o
  -7   6  14       64.43       65.14      7.94 o
  -6   6  14        8.80        5.03      5.34 o
  -5   6  14        0.23        1.39      5.31 o
  -4   6  14      127.96      109.86      9.30 o
  -3   6  14       15.00       20.93      6.21 o
  -2   6  14        4.36       -4.58      5.10 o
  -1   6  14      352.18      347.25     11.90 o
   0   6  14       26.77       25.86      9.03 o
  -9   7  14       39.63       29.63      7.09 o
  -8   7  14        0.16        4.72      5.81 o
  -7   7  14        7.25        8.41     13.92 o
  -6   7  14       93.67       89.47      9.24 o
  -5   7  14       41.39       64.50     22.52 o
  -4   7  14       14.87       13.59      6.33 o
  -3   7  14       22.54       13.44      6.36 o
 -16   1  15       18.16       17.95      3.16 o
 -15   1  15        0.06        2.56      2.38 o
 -14   1  15       67.63       55.10      3.49 o
 -13   1  15      188.00      185.94      5.39 o
 -12   1  15       14.82       11.23      2.33 o
 -11   1  15      299.42      303.69      6.49 o
 -10   1  15       15.84       16.68      2.29 o
  -9   1  15     1252.96     1298.73     17.98 o
  -8   1  15     1570.98     1630.93     28.19 o
  -7   1  15      386.08      396.14      7.37 o
  -6   1  15      590.62      602.42      9.78 o
  -5   1  15       67.57       67.88      3.25 o
  -4   1  15       38.06       36.79      2.67 o
  -3   1  15      184.30      173.89      5.34 o
  -2   1  15      138.01      140.07      5.84 o
  -1   1  15      235.61      242.28      8.45 o
   0   1  15       17.04       21.57      3.24 o
   1   1  15       41.59       38.72      3.71 o
   2   1  15      145.25      131.66      7.38 o
   3   1  15      206.98      204.65     12.66 o
 -15   2  15      128.53      113.13      6.21 o
 -14   2  15      104.20      113.79      6.09 o
 -13   2  15      571.71      513.33     13.20 o
 -12   2  15       42.33       50.63      3.73 o
 -11   2  15        6.20        8.14      2.57 o
 -10   2  15      614.83      620.68     11.47 o
  -9   2  15       34.13       32.96      3.08 o
  -8   2  15       74.39       64.69      3.76 o
  -7   2  15      142.00      144.58      5.21 o
  -6   2  15      340.30      348.17      8.52 o
  -5   2  15      254.59      246.30      6.63 o
  -4   2  15      153.42      137.26      5.06 o
  -3   2  15      312.59      317.10      9.79 o
  -2   2  15       35.06       38.65      4.33 o
  -1   2  15      467.09      492.02     13.21 o
   0   2  15       26.81       32.87      4.36 o
   1   2  15       28.14       30.97      4.46 o
   2   2  15      315.02      303.53     10.95 o
   3   2  15       55.45       74.72      8.62 o
 -15   3  15       39.83       61.48      5.21 o
 -14   3  15       18.35       13.52      3.73 o
 -13   3  15      506.63      507.85     12.41 o
 -12   3  15      153.10      163.62      7.04 o
 -11   3  15     1047.13     1068.40     25.32 o
 -10   3  15       75.21       82.27      5.17 o
  -9   3  15      322.16      331.90      9.21 o
  -8   3  15       76.26       70.35      4.15 o
  -7   3  15       75.35       81.71      4.63 o
  -6   3  15      130.22      151.05      9.00 o
  -5   3  15      104.00      114.87      5.37 o
  -4   3  15       38.45       19.66      5.44 o
  -3   3  15      353.14      334.34      9.43 o
  -2   3  15       63.05       61.91      5.51 o
  -1   3  15      252.72      273.19      9.47 o
   0   3  15      120.46      128.02      6.97 o
   1   3  15        3.73        8.70      8.40 o
   2   3  15      415.81      405.41     16.62 o
 -14   4  15      269.17      300.82     10.76 o
 -13   4  15        0.66        3.13      3.40 o
 -12   4  15      338.63      334.79     10.07 o
 -11   4  15        0.91       -2.63      3.70 o
 -10   4  15        0.09       -1.02      2.90 o
  -9   4  15      314.34      328.60     16.51 o
  -8   4  15       99.98       98.78      6.64 o
  -7   4  15      438.92      406.06     12.26 o
  -6   4  15      127.14      131.02      5.76 o
  -5   4  15       86.30       97.66      5.77 o
  -4   4  15       35.23       42.99      3.99 o
  -3   4  15      359.75      379.77      9.93 o
  -2   4  15       32.64       28.03      3.73 o
  -1   4  15      700.38      708.43     17.19 o
   0   4  15      227.99      231.76     10.65 o
   1   4  15      480.52      569.79     21.97 o
 -13   5  15      204.65      205.30      9.76 o
 -12   5  15       17.94       10.72      8.95 o
 -11   5  15      235.32      266.98     16.03 o
 -10   5  15      136.49      136.11      8.07 o
  -9   5  15     1025.07      952.67     30.06 o
  -8   5  15      185.68      217.70      9.57 o
  -7   5  15      543.42      517.26     14.52 o
  -6   5  15       39.23       39.61      8.51 o
  -5   5  15      136.52      129.49      7.68 o
  -4   5  15     1034.69      994.70     22.44 o
  -3   5  15       11.42       10.48      3.30 o
  -2   5  15      539.93      532.18     33.25 o
  -1   5  15      166.97      154.26     10.10 o
   0   5  15      131.07      140.90     13.82 o
 -11   6  15        5.23       11.55      6.46 o
 -10   6  15       86.23       91.14     14.39 o
  -9   6  15       34.03       26.21      6.65 o
  -8   6  15        1.27        9.35      5.69 o
  -7   6  15      514.01      508.55     18.71 o
  -6   6  15       55.24       60.26      7.83 o
  -5   6  15      186.95      176.84     11.75 o
  -4   6  15        3.30        9.25      5.94 o
  -3   6  15      194.69      212.65     15.64 o
  -2   6  15       11.82        5.48      5.89 o
 -15   0  16      307.14      304.08     10.22 o
 -14   0  16       10.26        6.69      3.56 o
 -13   0  16       88.38       99.99      7.33 o
 -12   0  16      743.54      779.42     17.51 o
 -11   0  16        2.44        4.32      3.04 o
 -10   0  16      154.97      149.65     18.27 o
  -9   0  16     3806.86     3826.22     67.13 o
  -8   0  16      250.89      263.70      8.57 o
  -7   0  16       15.75       16.78      4.62 o
  -6   0  16       88.00      100.70      5.68 o
  -5   0  16       54.25       52.68      5.09 o
  -4   0  16     1914.77     1941.46     36.29 o
  -3   0  16       17.23       12.74      3.42 o
  -2   0  16      610.47      614.17     22.80 o
  -1   0  16       90.91       98.89      7.72 o
   0   0  16      232.54      260.41     11.61 o
   1   0  16        1.35        5.67      3.85 o
   2   0  16      132.57      144.76     15.77 o
 -15   1  16      128.85      137.19      6.61 o
 -14   1  16      140.28      155.40      6.02 o
 -13   1  16      132.90      146.75      6.12 o
 -12   1  16       46.12       47.18      3.69 o
 -11   1  16       62.90       66.27      5.40 o
 -10   1  16      211.25      219.39      6.35 o
  -9   1  16      421.99      416.19      8.88 o
  -8   1  16       47.08       45.14      3.88 o
  -7   1  16      656.24      654.21     11.90 o
  -6   1  16      215.60      209.70      6.19 o
  -5   1  16      741.74      738.89     13.00 o
  -4   1  16      388.32      351.12      8.06 o
  -3   1  16      104.57      112.97      4.93 o
  -2   1  16      824.70      840.17     16.60 o
  -1   1  16      746.92      815.83     29.34 o
   0   1  16      381.29      397.67     17.06 o
   1   1  16        4.96        7.22      2.92 o
   2   1  16      505.55      515.95     19.86 o
 -15   2  16        5.14        9.73      3.53 o
 -14   2  16      131.04      118.21      6.38 o
 -13   2  16        6.72        7.59      3.20 o
 -12   2  16     1451.68     1493.00     30.39 o
 -11   2  16       49.83       50.64      6.44 o
 -10   2  16      612.67      631.74     11.82 o
  -9   2  16      214.64      227.10      6.63 o
  -8   2  16     3187.87     3227.66     44.72 o
  -7   2  16       36.90       37.37      4.32 o
  -6   2  16      475.22      461.36      9.57 o
  -5   2  16       44.07       46.52      4.87 o
  -4   2  16      328.83      339.94      8.03 o
  -3   2  16       95.36       82.59      4.51 o
  -2   2  16       30.78       36.37      3.86 o
  -1   2  16       29.79       29.95      3.89 o
   0   2  16      161.19      179.27      9.27 o
   1   2  16       94.35       83.89      8.14 o
 -14   3  16      407.38      423.42     11.51 o
 -13   3  16       84.85       93.44      6.02 o
 -12   3  16       15.11       15.49      3.64 o
 -11   3  16       55.24       54.33      4.75 o
 -10   3  16        7.41        8.87      3.25 o
  -9   3  16       26.19       22.61      3.95 o
  -8   3  16      238.87      228.80      7.07 o
  -7   3  16        2.22        6.10      2.62 o
  -6   3  16        2.75        0.19      2.65 o
  -5   3  16       10.81        9.78      3.57 o
  -4   3  16      153.04      141.87      7.40 o
  -3   3  16      134.09      152.51      8.53 o
  -2   3  16        3.62        5.49      3.50 o
  -1   3  16      334.13      337.62     10.89 o
   0   3  16       40.17       46.62      5.02 o
   1   3  16       73.23       85.51     11.58 o
 -13   4  16      283.85      276.02      9.36 o
 -12   4  16        2.85       -1.08      3.23 o
 -11   4  16      789.30      791.85     16.80 o
 -10   4  16      552.48      582.67     17.10 o
  -9   4  16       78.92       77.61      6.30 o
  -8   4  16       27.38       37.92      5.06 o
  -7   4  16      249.41      249.48     11.41 o
  -6   4  16      507.30      472.18     13.56 o
  -5   4  16       34.86       44.76      4.63 o
  -4   4  16        2.68       12.07      4.03 o
  -3   4  16       59.50       55.98      4.68 o
  -2   4  16      197.08      217.70      7.95 o
  -1   4  16       25.30       36.99      4.85 o
   0   4  16       78.12       94.36      8.92 o
 -12   5  16      359.90      380.83     13.19 o
 -11   5  16       74.91       79.07      6.88 o
 -10   5  16        8.02       11.15      6.37 o
  -9   5  16      110.97      134.00      8.19 o
  -8   5  16        0.64       -3.74      3.74 o
  -7   5  16       99.68      109.39      7.45 o
  -6   5  16       60.06       48.09      5.56 o
  -5   5  16      198.88      187.82     17.12 o
  -4   5  16        6.46        6.57      4.70 o
  -3   5  16       92.02      102.60      7.58 o
  -2   5  16       22.23       18.67      4.79 o
  -9   6  16      602.42      591.41     32.74 o
  -8   6  16        1.00        3.31      6.15 o
  -7   6  16       93.18       97.23      9.43 o
  -6   6  16        0.99       -0.12      5.52 o
  -5   6  16      170.09      172.61     11.99 o
 -15   1  17        3.21        8.85      3.49 o
 -14   1  17      332.43      351.42     10.04 o
 -13   1  17       42.41       36.17      3.62 o
 -12   1  17      253.08      249.85      7.15 o
 -11   1  17        3.08        5.72      2.57 o
 -10   1  17        9.96       13.09      3.54 o
  -9   1  17        7.35        6.66      2.64 o
  -8   1  17     1815.84     1868.64     27.58 o
  -7   1  17      888.78      889.04     15.20 o
  -6   1  17       58.83       55.29      4.52 o
  -5   1  17       13.15       13.35      2.80 o
  -4   1  17      245.84      248.43      6.95 o
  -3   1  17      250.86      245.45      7.06 o
  -2   1  17      142.01      150.35      7.37 o
  -1   1  17       35.34       39.73      4.11 o
   0   1  17        0.53        0.67      4.62 o
 -14   2  17       33.93       39.46      4.56 o
 -13   2  17       67.83       68.98      6.81 o
 -12   2  17        3.53        1.91      3.77 o
 -11   2  17       10.15        5.13      3.20 o
 -10   2  17       46.95       51.12      3.82 o
  -9   2  17     1656.36     1637.17     27.62 o
  -8   2  17       45.00       46.69      3.74 o
  -7   2  17     1350.85     1389.65     21.67 o
  -6   2  17      810.05      808.51     14.30 o
  -5   2  17      334.58      314.65      7.95 o
  -4   2  17       39.75       49.99      3.84 o
  -3   2  17      336.53      341.27     16.83 o
  -2   2  17      170.63      173.48      6.96 o
  -1   2  17        0.42       -2.27      2.96 o
   0   2  17        5.28        8.20      3.15 o
 -13   3  17        1.56        2.05      3.46 o
 -12   3  17      676.59      710.00     15.56 o
 -11   3  17       19.32       14.16      5.03 o
 -10   3  17      101.76       97.12      5.84 o
  -9   3  17       13.11       13.34      3.53 o
  -8   3  17       86.16      101.99      5.91 o
  -7   3  17      220.70      228.43      6.90 o
  -6   3  17      347.65      367.96     13.25 o
  -5   3  17       58.16       49.18      4.43 o
  -4   3  17       96.34       80.05      5.16 o
  -3   3  17       18.74        7.51      3.40 o
  -2   3  17      104.00       84.69      6.29 o
  -1   3  17       37.52       43.38      7.80 o
 -12   4  17      142.30      149.69      7.60 o
 -11   4  17      389.32      394.54     11.13 o
 -10   4  17       34.46       43.29      4.74 o
  -9   4  17       70.61       68.43      5.37 o
  -8   4  17       56.14       50.74      5.78 o
  -7   4  17      117.29      133.13      7.87 o
  -6   4  17        0.25       -3.45      3.45 o
  -5   4  17      161.59      171.48      8.68 o
  -4   4  17      522.07      481.01     11.77 o
  -3   4  17       94.15      111.23      6.27 o
  -2   4  17      372.75      403.81     11.16 o
 -10   5  17      445.62      402.60     13.64 o
  -9   5  17       48.01       44.76      5.87 o
  -8   5  17      242.43      241.60     13.39 o
  -7   5  17        6.10       10.55      4.51 o
  -6   5  17      169.97      193.83     11.55 o
  -5   5  17      252.95      275.36     10.99 o
  -4   5  17      162.76      153.05      8.63 o
 -14   0  18        0.29       -0.41      4.56 o
 -13   0  18      647.58      687.31     27.71 o
 -12   0  18       38.65       44.58      6.89 o
 -11   0  18      619.82      643.32     22.36 o
 -10   0  18      100.09      102.15      8.07 o
  -9   0  18      768.40      770.67     33.75 o
  -8   0  18      220.47      214.82     10.76 o
  -7   0  18      249.18      255.31     17.15 o
  -6   0  18       23.91       28.98      5.30 o
  -5   0  18     1053.29     1095.62     28.72 o
  -4   0  18       15.89       20.31      6.58 o
  -3   0  18       43.70       46.83      7.56 o
  -2   0  18        1.80       -0.80      3.83 o
 -14   1  18       57.31       53.65      4.90 o
 -13   1  18      234.57      248.30      8.49 o
 -12   1  18       51.21       49.36      4.01 o
 -11   1  18      358.64      356.46      8.65 o
 -10   1  18       60.07       62.29      4.33 o
  -9   1  18       95.38       95.36      4.81 o
  -8   1  18       50.46       50.01      3.83 o
  -7   1  18        2.13        2.61      2.65 o
  -6   1  18        9.52        9.05      2.74 o
  -5   1  18       63.78       78.14      5.59 o
  -4   1  18       10.15        5.57      2.74 o
  -3   1  18      230.47      233.71      8.47 o
  -2   1  18      406.85      432.97     11.09 o
 -13   2  18       75.96       86.65      8.32 o
 -12   2  18      215.63      219.62      8.18 o
 -11   2  18       11.87       13.66      3.64 o
 -10   2  18       47.43       45.05      3.87 o
  -9   2  18       44.19       54.05      4.07 o
  -8   2  18        0.84        0.86      2.58 o
  -7   2  18       27.91       37.07      4.30 o
  -6   2  18      252.30      267.36      7.56 o
  -5   2  18      835.92      844.34     16.84 o
  -4   2  18       75.18       70.40      4.51 o
  -3   2  18      292.37      327.03      9.79 o
  -2   2  18       71.82       64.20      5.09 o
 -12   3  18       19.15       14.46      3.97 o
 -11   3  18      205.95      236.84      8.50 o
 -10   3  18      124.28      142.43      7.17 o
  -9   3  18      182.26      189.87      9.07 o
  -8   3  18      790.49      849.50     17.53 o
  -7   3  18       64.01       65.22      4.45 o
  -6   3  18      970.34      989.16     17.07 o
  -5   3  18       87.86       89.60      6.95 o
  -4   3  18      402.82      386.32      9.43 o
  -3   3  18        9.33        4.61      3.33 o
 -10   4  18        0.89        9.61      3.85 o
  -9   4  18       96.20       68.45      5.51 o
  -8   4  18      690.98      721.19     16.05 o
  -7   4  18     1231.88     1292.14     45.25 o
  -6   4  18        5.91       15.59      4.64 o
  -5   4  18       20.78       13.11      4.56 o
 -12   1  19        2.34        4.68      3.34 o
 -11   1  19        0.42        2.13      3.41 o
 -10   1  19       12.49       10.79      4.42 o
  -9   1  19        0.18        6.31      3.20 o
  -8   1  19      121.50      121.66      6.33 o
  -7   1  19       47.16       50.37      4.88 o
  -6   1  19       33.35       31.96      4.20 o
  -5   1  19      137.24      130.54      6.67 o
  -4   1  19      510.74      512.76     21.35 o
 -11   2  19       15.52       15.82      3.93 o
 -10   2  19       37.46       37.55      5.13 o
  -9   2  19       90.85       80.74      4.80 o
  -8   2  19       17.73       17.31      3.26 o
  -7   2  19       13.71       11.33      3.07 o
  -6   2  19        0.04        0.71      2.87 o
  -5   2  19        8.89        1.24      2.99 o
 -10   3  19       31.41       28.81      4.23 o
  -9   3  19       89.90       97.12      6.06 o
  -8   3  19       43.55       38.90      5.16 o
  -7   3  19     1032.21     1084.14     25.66 o
  -6   3  19      471.08      514.02     25.19 o
  -9   0  20      490.09      531.02     23.27 o
  -8   0  20        0.36        3.18      6.01 o
 
